# Supplementary material for: Neutrophil-macrophage crosstalk via NETs–IL-17/VEGF/S100A9 axis promotes hepatocellular carcinoma progression
Source: J Exp Clin Cancer Res. 2025 Dec 30;45:27. doi: 10.1186/s13046-025-03618-x (PMC12853889; doi:10.1186/s13046-025-03618-x)
Supplement: Supplementary file 1 — Supplementary Material 1 [file 13046_2025_3618_MOESM1_ESM.xlsx]

## Sheet: Read me
Table S1: NETs-related genes set
Table S2: M1/M2 macrophage marker genes
Table S3: Differentially Expressed Genes (DEGs) in Fig. 4A
Table S4: KEGG enrichment analysis of DEGs identified in Fig. 4A is presented in Fig. 4B

## Sheet: Table S1
NETs symbol	Entrez Gene	Description	Ensembl	Title
ACTB	60	Actin beta	ENSG00000075624	Formation of neutrophil extracellular traps requires actin cytoskeleton rearrangements
ACTG1	71	actin gamma 1	ENSG00000184009	PAD4 is essential for antibacterial innate immunity mediated by neutrophil extracellular traps.
ACTN1	87	actinin alpha 1	ENSG00000072110	Neutrophil extracellular traps kill bacteria
ACTN4	81	actinin alpha 4	ENSG00000130402	Neutrophil extracellular traps kill bacteria
AGER	177	Advanced glycosylation end- product specific receptor	ENSG00000204305	Neutrophil extracellular traps mediate the crosstalk between glioma progression and the tumor microenvironment via the HMGB1/RAGE/IL-8 axis
ANGPT1	284	angiopoietin 1	ENSG00000154188	NETs and Angiopoietins: The confluence of inflammation, immunity, and vascular dysfunction in sepsis.
CDC42	998	cell division cycle 42	ENSG00000070831	Recurrent transient ischemic attack as the initial manifestation of Takayasu arteritis
CSF2	1437	colony stimulating factor 2	ENSG00000164400	Neutrophil extracellular traps enriched in oxidized mitochondrial DNA are interferogenic and contribute to lupus-like disease
CXCL12	6387	C-X-C motif chemokine ligand 12	ENSG00000107562	CREB1-driven CXCR4hi neutrophils promote skin inflammation in mouse models and human patients
ENO1	2023	Enolase 1	ENSG00000074800	Neutrophil extracellular traps contain calprotectin, a cytosolic protein complex involved in host defense against Candida albicans
FCGR3A	2214	Fc gamma receptor IIIa	ENSG00000203747	Netting neutrophils in autoimmune small-vessel vasculitis
GAPDH	2597	glyceraldehyde-3-phosphate dehydrogenase	ENSG00000111640	Neutrophil extracellular traps contain calprotectin, a cytosolic protein complex involved in host defense against Candida albicans
GSN	2934	gelsolin	ENSG00000148180	Neutrophil Extracellular Traps protein composition is specific for patients with Lupus nephritis and includes methyl-oxidized αenolase (methionine sulfoxide 93)
HMGB1	3146	High mobility group box 1	ENSG00000189403	Characterization of neutrophil extracellular traps related gene pair for predicting prognosis in hepatocellular carcinoma
HMGB2	3148	high mobility group box 2	ENSG00000164104	Novel autoantigens of perinuclear anti-neutrophil cytoplasmic antibodies (P-ANCA) in ulcerative colitis: non-histone chromosomal proteins, HMG1 and HMG2
HP1BP3	50809	heterochromatin protein 1 binding protein 3	ENSG00000127483	Characterization of neutrophil extracellular traps related gene pair for predicting prognosis in hepatocellular carcinoma
KCNN3	3782	potassium calcium-activated channel subfamily N member 3	ENSG00000143603	Characterization of neutrophil extracellular traps related gene pair for predicting prognosis in hepatocellular carcinoma
MAPK1	5594	Mitogen-activated protein kinase 1	ENSG00000100030	Streptococcus Suis Serotype 2 Stimulates Neutrophil Extracellular Traps Formation via Activation of p38 MAPK and ERK1/2
MOK	5891	MOK protein kinase	ENSG00000080823	Complement activation drives antibody-mediated transfusion-related acute lung injury via macrophage trafficking and formation of NETs
MYD88	4615	MYD88 innate immune signal transduction adaptor	ENSG00000172936	Neutrophil Extracellular Traps Promote Inflammatory Responses in Psoriasis via Activating Epidermal TLR4/IL-36R Crosstalk
MYH9	4627	myosin heavy chain 9	ENSG00000100345	Characterization of neutrophil extracellular traps related gene pair for predicting prognosis in hepatocellular carcinoma
PFN1	5216	profilin 1	ENSG00000108518	Characterization of neutrophil extracellular traps related gene pair for predicting prognosis in hepatocellular carcinoma
PGD	5226	phosphogluconate dehydrogenase	ENSG00000142657	Mitochondrial DNA Stimulates TLR9-Dependent Neutrophil Extracellular Trap Formation in Primary Graft Dysfunction
PGK1	5230	phosphoglycerate kinase 1	ENSG00000102144	Technical note: Evaluation of endogenous control gene expression in bovine neutrophils by reverse-transcription quantitative PCR using microfluidics gene expression arrays
PKM	5315	Pyruvate kinase M1/2	ENSG00000067225	Phosphatidylinositol-3-kinase α catalytic subunit gene somatic mutations in bronchopulmonary neuroendocrine tumours
PPIA	5478	peptidylprolyl isomerase A	ENSG00000196262	NQO1 Triggers Neutrophil Recruitment and NET Formation to Drive Lung Metastasis of Invasive Breast Cancer
PRRT2	112476	proline rich transmembrane protein 2	ENSG00000167371	Characterization of neutrophil extracellular traps related gene pair for predicting prognosis in hepatocellular carcinoma
RAC1	5879	Rac family small GTPase 1	ENSG00000136238	The efferocytosis dilemma: how neutrophil extracellular traps and PI3K/Rac1 complicate diabetic wound healing
RELA	5970	RELA proto-oncogene, NF-kB subunit	ENSG00000173039	Neutrophil extracellular traps induced by IL-8 aggravate atherosclerosis via activation NF-κB signaling in macrophages
SH3BGRL3	83442	SH3 domain binding glutamate rich protein like 3	ENSG00000142669	Characterization of neutrophil extracellular traps related gene pair for predicting prognosis in hepatocellular carcinoma
SIGLEC14	10049587	Sialic acid binding Ig like lectin 4	ENSG00000254415	Viewing Siglecs through the lens of tumor immunology
SIGLEC9	27180	sialic acid binding Ig like lectin 9	ENSG00000129450	Sialoglycoproteins adsorbed by Pseudomonas aeruginosa facilitate their survival by impeding neutrophil extracellular trap through siglec-9
TGFBR1	7046	transforming growth factor beta receptor 1	ENSG00000106799	Progesterone suppresses rhinovirus-induced airway inflammation by inhibiting neutrophil infiltration and extracellular traps formation
TLR4	7099	Toll like receptor 4	ENSG00000136869	Neutrophil extracellular traps induced by the hypoxic microenvironment in gastric cancer augment tumour growth
TMSB4X	7114	thymosin beta 4 X-linked	ENSG00000205542	Characterization of neutrophil extracellular traps related gene pair for predicting prognosis in hepatocellular carcinoma
VIM	7431	Vimentin	ENSG00000026025	Neutrophil extracellular traps induced by VP1 contribute to pulmonary edema during EV71 infection

## Sheet: Table S2
M1 macrophage marker genes
M1 symbol	Entrez Gene	Description	Ensembl	Title
CCL2	6347	C-C motif chemokine ligand 2	ENSG00000108691	Regulatory Effects of Quercetin on M1/M2 Macrophage Polarization and Oxidative/Antioxidative Balance
CCR7	1236	C-C motif chemokine receptor 7	ENSG00000126353	Polarization profiles of human M-CSF-generated macrophages and comparison of M1-markers in classically activated macrophages from GM-CSF and M-CSF origin
CD40	958	CD40 molecule	ENSG00000101017	1-Oleyl-lysophosphatidic acid (LPA) promotes polarization of BV-2 and primary murine microglia towards an M1-like phenotype
CXCL10	3627	C-X-C motif chemokine ligand 10	ENSG00000169245	Regulatory Effects of Quercetin on M1/M2 Macrophage Polarization and Oxidative/Antioxidative Balance
CXCL16	58191	C-X-C motif chemokine ligand 16	ENSG00000161921	Sodium butyrate restricts neutrophils migration and NETs formation through reducing macrophage-derived CXCL16 in calculous cholecystitis
IDO1	3620	indoleamine 2,3-dioxygenase 1	ENSG00000131203	Polarization profiles of human M-CSF-generated macrophages and comparison of M1-markers in classically activated macrophages from GM-CSF and M-CSF origin
IL12B	3593	interleukin 12B	ENSG00000113302	M1 polarization of hepatic macrophages in cows with subclinical ketosis is an important cause of liver injury
IL1A	3552	interleukin 1 alpha	ENSG00000115008	Gingival transcriptomic patterns of macrophage polarization during initiation, progression, and resolution of periodontitis
IL23A	51561	interleukin 23 subunit alpha	ENSG00000110944	Single-cell transcriptomics identifies pathogenic T-helper 17.1 cells and pro-inflammatory monocytes in immune checkpoint inhibitor-related pneumonitis
IL6	3569	IL6 interleukin 6	ENSG00000136244	M1 polarization of hepatic macrophages in cows with subclinical ketosis is an important cause of liver injury
KYNU	8942	kynureninase	ENSG00000115919	Particulate matter-induced metabolic recoding of epigenetics in macrophages drives pathogenesis of chronic obstructive pulmonary disease
TNF	7124	tumor necrosis factor	ENSG00000232810	The contradictory effect of macrophage-related cytokine expression in lumbar disc herniations: a systematic review
M2 macrophage marker genes
M2 symbol	Entrez Gene	Description	Ensembl	Title
CD163	9332	CD163 molecule	ENSG00000177575	Tumor-associated macrophages as potential diagnostic and prognostic biomarkers in breast cancer
CD276	80381	CD276 molecule	ENSG00000103855	B7-H3 Suppresses Antitumor Immunity via the CCL2-CCR2-M2 Macrophage Axis and Contributes to Ovarian Cancer Progression
CLEC7A	64581	C-type lectin domain containing 7A	ENSG00000172243	Precision control of mTORC1 is crucial for the maintenance and IL-13 responsiveness of alveolar macrophages
CSF1R	1436	colony stimulating factor 1 receptor	ENSG00000182578	Defects in Macrophage Reprogramming in Cancer Therapy: The Negative Impact of PD-L1/PD-1
CTSC	1075	cathepsin C	ENSG00000109861	Cathepsin C correlates with M2 macrophage infiltration and regulates the tumor growth and metastasis in non-small cell lung cancer
IL4I1	259307	interleukin 4 induced 1	ENSG00000104951	IL4I1 Is a Novel Regulator of M2 Macrophage Polarization That Can Inhibit T Cell Activation via L-Tryptophan and Arginine Depletion and IL-10 Production
MMP14	4323	matrix metallopeptidase 14	ENSG00000157227	M2-phenotype tumour-associated macrophages upregulate the expression of prognostic predictors MMP14 and INHBA in pancreatic cancer
MSR1	4481	macrophage scavenger receptor 1	ENSG00000038945	Macrophage MSR1 promotes BMSC osteogenic differentiation and M2-like polarization by activating PI3K/AKT/GSK3β/β-catenin pathway
SIGLEC1	6614	sialic acid binding Ig like lectin 1	ENSG00000088827	Targeted delivery of zoledronic acid through the sialic acid - Siglec axis for killing and reversal of M2 phenotypic tumor-associated macrophages - A promising cancer immunotherapy
TGFB1	7040	transforming growth factor beta 1	ENSG00000105329	Polarization profiles of human M-CSF-generated macrophages and comparison of M1-markers in classically activated macrophages from GM-CSF and M-CSF origin
TNFSF8	944	TNF superfamily member 8	ENSG00000106952	Hematogenous macrophage depletion reduces the fibrotic scar and increases axonal growth after spinal cord injury
VEGFA	7422	vascular endothelial growth factor A	ENSG00000112715	Tumor-associated macrophages as potential diagnostic and prognostic biomarkers in breast cancer

## Sheet: Table S3
	B VS A					C VS A					C VS B
	HGNC symbol	log2FoldChange	adj.pvalue			HGNC symbol	log2FoldChange	adj.pvalue			HGNC symbol	log2FoldChange	adj.pvalue
	LOC124900654	-2.45672	0.0497544			GULP1	-1.21564	0.04998			DNAJC25-GNG10	-4.91108	0.00476686
	LINC01341	-1.27925	0.0495793			PRKAG3	2.82658	0.0499457			MSH5-SAPCD1-4	-1.62306	1.36162e-06
	LOC105377971	2.00183	0.0495351			SLC39A5	3.36332	0.0498781			MSH5-SAPCD1-6	-1.54327	1.49424e-05
	LOC102724638	4.41252	0.0493472			LOC105376107	-4.71566	0.0497228			MSH5-SAPCD1-3	-1.37116	0.00244337
	LOC105377918	-4.46468	0.0492926			ZNF844	1.88804	0.0497084			MSH5-SAPCD1	-1.36034	0.00120883
	LOC124905145	-4.80512	0.0492769			PCOLCE-AS1	1.39146	0.0496514			RIPPLY2-CYB5R4	-1.28511	0.00161571
	LINC01480-2	-1.36055	0.0492322			RIPPLY3	-4.71746	0.0493725			OSM	-1.08546	0.00906069
	ARPP21	1.42618	0.0491608			LOC105379381	-4.71746	0.0493725			CX3CR1	-1.02401	1.54059e-45
	LOC124901294	-3.34419	0.0491343			STIM2-AS1	1.07003	0.0493725			GPR141	-1.00812	6.34254e-16
	SNTG1	1.26122	0.0491083			CHRNA7-2	-1.68874	0.0491944			LRRC20	-1.00583	1.55594e-06
	LOC102723446	1.91497	0.0490947			LOC107984521	1.60586	0.0491176			LINC01094	-1.00117	4.62288e-05
	LOC124903852	2.44858	0.0490358			LOC124903548	-2.30948	0.0489366			MAS1	1.00548	3.5571e-05
	RNF148	-4.36359	0.0488427			LOC105377113	4.84735	0.0489366			EPHA2	1.01054	0.00856506
	LOC124902481	2.87078	0.048625			ADGRF5	3.42176	0.0487515			CXCL3	1.05362	5.97367e-107
	CYP2J2	1.0293	0.0486119			LOC124903474	4.42649	0.0483057			ADGRG1	1.09732	0.000653699
	LOC105371773	4.85721	0.0485759			LOC101928416-2	4.42649	0.0483057			LOC124902811	1.1092	0.00222614
	PCAT6	1.6005	0.0484921			LOC101928416	4.42649	0.0483057			TBX21	1.1147	2.0478e-15
	LOC105377733	-2.86343	0.0484386			LOC124903479	-4.26521	0.0483024			KCNF1	1.19965	7.76947e-09
	LOC105373383	-1.09482	0.0481696			LOC105376063	1.98903	0.0482592			GPRC5A	1.2058	0.00650794
	NGF-AS1	4.40049	0.0481515			AMDHD1	-1.1782	0.0482463			SDC1	1.31825	0.000128342
	LOC102723883	-4.36099	0.0481512			MT1G	2.00835	0.0482374			LINC01050	1.32993	4.72316e-09
	AGRP	-1.35002	0.0480644			ZNF426-DT	2.07339	0.0481219			IGFN1	1.37706	2.48501e-76
	LOC124905651	1.65231	0.048019			LOC124900729	-1.41202	0.0481143			MMP3	1.41499	4.37501e-05
	CNGA1	-1.70534	0.0479189			LOC124901144	2.98397	0.047957
	LOC124906303	2.44568	0.0478333			ITGA9-AS1-2	-4.26995	0.0479567
	FCER1A	-4.37805	0.0477747			RAET1E-AS1	-4.26995	0.0479567
	FCER1A-2	-4.37805	0.0477747			NECTIN4-AS1	3.38315	0.0479171
	LOC107985017	-4.37805	0.0477747			LOC124900877	2.01728	0.0478896
	LOC124901717	1.97107	0.0477714			GALR1	1.40584	0.0476299
	LOC101928692	-2.1531	0.0476997			LOC105374814	-4.74515	0.0475344
	SOX7-2	1.62553	0.0476169			LINC02198	-4.36088	0.0475344
	LOC105376031	-1.82276	0.0476067			SCN4B	-2.14999	0.0475344
	LOC124901870-2	4.37585	0.0475939			OR5B21	1.66778	0.0475344
	BACH1-IT2	4.4091	0.0475214			LINC02076	-1.1064	0.0474701
	CST6	1.32523	0.0472771			STOX1	-1.71575	0.0473745
	LOC124902758	4.8486	0.0472634			DDN	1.29309	0.0472968
	SERF2-C15ORF63	1.14392	0.0471388			EDN2	4.43986	0.0472884
	LOC107984190	-1.36677	0.0471329			LOC105374114	-4.26752	0.0472864
	SNX10-AS1	-2.95248	0.0469925			LOC105378102	-4.28395	0.0469682
	HCG20-3	4.3865	0.0467819			EGFR-AS1	4.88981	0.0468932
	HCG20-6	4.3865	0.0467819			ZNF454	1.09389	0.0468741
	GPR174	4.3865	0.0467819			RDM1-2	-1.53554	0.0468304
	MUC2-3	4.3865	0.0467819			CEP72-DT	2.75569	0.0466682
	RP1L1-2	1.83831	0.0467178			CEACAM1	-1.33449	0.0466666
	LOC105370792	-4.85677	0.0466536			LOC105373172	-4.27696	0.0466104
	TNXB	1.00841	0.0465051			SHOC1	-1.03693	0.0463767
	COL4A2-AS2	3.03899	0.0463155			LOC124905398	1.27181	0.0463628
	CERKL	-1.46054	0.0460883			PTPRM	1.77045	0.04625
	LOC101929494-2	-1.81786	0.0459716			LOC124903970	4.45385	0.0462359
	COL14A1	-3.3885	0.0459514			TLCD4-RWDD3	-1.00794	0.0461113
	FAM182A	4.3812	0.0458092			MIR3945HG	1.95124	0.0461015
	LOC105372997	4.3812	0.0458092			PPEF2	4.44027	0.0460254
	LOC124900690	1.37262	0.0457355			LINC00327	-2.95391	0.045976
	LOC124901481	-1.1559	0.0453424			TJP1	1.80672	0.0459402
	TENT5B	-1.88836	0.0452523			LOC102724149	-2.25639	0.0458321
	LOC105375310	4.87734	0.0452015			LOC105376080	3.45723	0.0456767
	LINC02772	4.38983	0.045185			LOC105379205	-4.27225	0.0455863
	LOC124903391	3.47842	0.045145			CATSPERB-2	-4.27225	0.0455863
	CHRDL1	-4.3846	0.0449781			LOC105370031	-3.32195	0.0455289
	CEACAM3	-4.3846	0.0449781			LOC101928351	-4.27453	0.0454265
	LOC124903172	-1.15819	0.044976			TMEM236	1.41048	0.0453333
	COPG2IT1	-1.92204	0.0448707			LOC124906303	2.49968	0.0452242
	LOC124907994	4.39511	0.0448283			TINAGL1	1.90403	0.0447612
	LOC105372670	4.39511	0.0448283			LOC124902143	-1.07115	0.0446524
	LINC02354	2.06881	0.0448074			B3GNT6	3.46834	0.0445082
	SPDYE14	1.01851	0.0446219			LOC124904334	1.23674	0.0445046
	LOC124902786	-3.42964	0.0445695			LOC105372753	2.67295	0.0444821
	LILRB2-4	-1.02797	0.0445069			LOC124904017	-1.41077	0.0444461
	SMIM1	-1.10577	0.0443387			LINC02535	3.48274	0.0443107
	C1orf146	-2.21329	0.0443065			LOC105372042	4.86943	0.0443037
	MSANTD2-AS1	1.37987	0.0442422			LOC400627	1.14137	0.0442961
	LOC105371712	-4.84888	0.0442185			NLRP10-2	4.48045	0.0442958
	DDIT4L-AS1	-3.25137	0.0441847			NLRP10-3	4.48045	0.0442958
	RNASE13	2.20892	0.0439935			NLRP10	4.48045	0.0442958
	LOC105378963	1.73655	0.0436449			CATSPERB	-4.36317	0.0441763
	GRHL3	-1.21565	0.0435882			RSPH10B	2.22816	0.0441713
	LOC124904015	-3.82745	0.0435591			LOC101927369	4.46663	0.0440835
	LOC102503427	3.88659	0.0434723			LINC03032	4.46663	0.0440835
	LOC105377275	4.88009	0.0434639			TRMT9B-2	-3.35252	0.0439858
	LINC00163	4.88009	0.0434639			LOC107987051	-2.31206	0.0439124
	CACNG4	4.88009	0.0434639			ATP2C2	1.43342	0.0439057
	SMOC1	4.89215	0.0434499			TXNDC2	1.68966	0.0438837
	KIAA2012	-4.37542	0.0434452			SH2D4B	2.14895	0.0438762
	LOC101927646	-4.37542	0.0434452			PCAT6	1.67474	0.0438383
	LOC124904733	3.38133	0.0434452			LOC105377097	4.73406	0.0437584
	THEG	2.5295	0.0432593			LINC02749	-2.15373	0.0437412
	LOC124903584	1.53551	0.0430437			CYP2J2	1.06395	0.0437085
	LOC105378473	1.87454	0.0428641			LOC124902024	-1.44778	0.0436153
	LOC105374304	1.01585	0.042575			TJP1-3	1.84087	0.0436153
	JAK3	2.08983	0.0425557			LOC101928263	1.14745	0.0433908
	LOC124904926	1.49559	0.0424367			LOC124901590	-2.82475	0.0431801
	URAD	-4.4693	0.042084			LINC02255	4.9421	0.043172
	DNAI7	-1.55257	0.0419271			LINC02255-2	4.9421	0.043172
	PCAT1	-4.90492	0.0418719			LOC112268015	4.90148	0.0430869
	LOC124901085	4.91548	0.0418499			WFDC3	-1.13607	0.0430502
	LOC124902037	1.99749	0.0417879			LOC105369728	4.45351	0.0429629
	LOC124900689	3.04539	0.0417574			COL4A2-AS2	3.10205	0.0428293
	CDH1	1.90671	0.0417364			NECTIN4	1.33431	0.0428289
	LOC124900813	3.0469	0.0416931			LOC124902383	1.97436	0.0428221
	KLRC4-KLRK1	-2.3373	0.0416795			LOC101928095	-4.38505	0.0427527
	WFDC3	-1.10438	0.0416144			LOC124904010	-1.46596	0.0425054
	RGS9	1.44719	0.0416144			LOC124902409	4.5549	0.0424879
	LOC124908053	-2.42885	0.0415351			LOC124905099	4.50632	0.0424844
	DEFB1	-2.92309	0.0414764			LOC105375597	4.50632	0.0424844
	SPATA18	3.46894	0.0413651			CCIN	-1.23891	0.0424655
	SLC22A7	4.97722	0.0412311			CD101-AS1	-1.34828	0.042377
	AS3MT	2.16801	0.0407235			RNASE13	2.14529	0.0423584
	CTRC	2.08609	0.0403807			LOC124903530	4.92117	0.0423241
	MUC20-5	1.33474	0.040354			LOC105371460	-2.76131	0.0422581
	MORC2-AS1	-1.18125	0.0400039			COL17A1	2.16672	0.0421457
	LOC100505942	-1.26023	0.0399767			LOC124904707	1.25944	0.0421403
	LOC124901891	-1.07225	0.0398736			LOC112268336	1.56065	0.042059
	LOC107986193	1.29964	0.0398432			LINC02718	-4.36972	0.0420533
	RNF223	4.967	0.0398352			LOC124901870-2	4.46695	0.0420533
	SRSF12	1.47098	0.0397489			LOC124901870	4.46695	0.0420533
	LOC107985568	2.9399	0.0396453			LINC00545	4.46695	0.0420533
	LOC105377759-2	1.65137	0.0395219			LOC105370705	-3.25087	0.0419702
	TRIM6-TRIM34	-3.59001	0.0395194			LOC124900164	1.32161	0.0418639
	DNAAF1	1.94589	0.0392529			LOC105379203	-3.77971	0.0412859
	DICER1-AS1	-1.1811	0.0391485			LOC105379203-2	-3.77971	0.0412859
	PORCN-DT	1.65873	0.038936			LOC105374721	4.47993	0.0411248
	ERC2	-1.68345	0.0389198			CNTN3	-3.39985	0.0410958
	RP1L1	1.76338	0.0388827			C6orf163	-1.07043	0.0408796
	LOC124903505	4.98608	0.0386747			LOC105369806	1.85369	0.0407884
	NCF4-AS1-2	-2.37162	0.0386717			LOC124905591-2	-2.17843	0.0407644
	RSPO4	3.53891	0.0384865			MAP3K20-AS1	1.4415	0.0407444
	LOC107986426	4.59029	0.0384846			LNCRNA-IUR	-2.53855	0.0407311
	LHFPL6	2.36035	0.0384426			LOC107984315	2.03271	0.0406977
	LOC124906238	-2.26332	0.0384165			GP9	-2.68078	0.0406147
	GRID2IP	-1.24923	0.0384063			PNMA8C	2.78351	0.0405621
	ACRV1	-1.83187	0.0383089			FEV	-4.3853	0.0405012
	LINC02110	4.54312	0.0382788			LIPC	5.07221	0.0404268
	PRR29	-1.04207	0.038166			NQO1-DT	-1.10077	0.0403699
	LOC124904886	4.49331	0.0381647			BTC	-1.39044	0.0403007
	MUC19	-1.99903	0.0381517			LINC00243-5	4.48464	0.040152
	TNXB-3	1.02386	0.0381394			LOC105370969	-1.50307	0.0401508
	PCDHB16-2	-1.35404	0.0377501			ADIRF	-1.07345	0.0400951
	LOC105376204	2.03388	0.0377392			C14orf178	-4.39384	0.0399964
	SP6	2.82158	0.0377361			LOC124901356	2.26515	0.0399457
	ZNF843	1.15083	0.0377201			LOH12CR2	1.71508	0.0398232
	ADD3-AS1	-4.47431	0.0376378			CGB7	3.45834	0.0398104
	LOC100130698	-2.06187	0.0376371			DTNB-AS1	2.42653	0.0394905
	LOC105376107	-4.93041	0.037615			KIF4B	-2.87101	0.0394284
	SCG5-2	1.84116	0.0375616			LOC124903718	-1.57001	0.039388
	ITPKB-IT1	-1.9183	0.0373814			NAT2	1.04489	0.039347
	ATP6V1G2-DDX39B-4	-1.11995	0.0373129			LOC124901457	3.46806	0.039347
	RIPPLY3	-4.9323	0.0373102			LOC124903914	-3.31909	0.0392376
	LOC105375262	-4.50531	0.0370736			STAP2	1.5912	0.0391028
	LOC124901352	-3.06581	0.0370623			LINC00310	1.50222	0.0390851
	LOC101927118	-3.45239	0.0370369			LOC124903315	2.80265	0.0390849
	LOC105379235-2	-1.41924	0.0368547			LOC124901229	3.54167	0.0390597
	LOC124902370	3.47236	0.0367091			LOC124902499	-4.36992	0.0388313
	LOC124901870	4.49647	0.0366707			LOC124901435	-4.36992	0.0388313
	LOC101927609	1.40318	0.0366438			ALDH1A2-AS1	2.08006	0.0386976
	LYPD3	1.42637	0.0365771			GDF6	-1.38183	0.0386588
	HOXB-AS2	-1.17472	0.0365654			LOC102723670	1.73631	0.0383151
	EFCAB8	1.22195	0.0365053			CHRNA7-4	-1.69844	0.0381703
	NOX5	2.05161	0.0364312			LOC124904926	1.53082	0.0380399
	LOC105370030	-4.0059	0.0363966			LOH12CR2-2	1.65516	0.0379139
	LOC107984888	-4.49677	0.0363527			ICA1-AS1	-1.45175	0.0378339
	SYCP3	-4.49677	0.0363527			FAM88E	-1.50883	0.0376722
	LINC02705	-4.50102	0.0361109			LOC105374137	4.64149	0.0375186
	ZSCAN5C	2.58026	0.0360966			TMEM59L	1.84226	0.0374309
	CD1B	1.39235	0.0360892			GARIN4	1.19574	0.0373735
	LRRC7	-2.31831	0.0359983			LOC101059948	1.5437	0.0373735
	LOC124902765	1.43364	0.0358847			LOC100134317	3.96258	0.0373536
	CDH6	-2.9176	0.0358349			SMYD3-AS1	-4.3721	0.0373536
	LOC105374945	3.00816	0.0358288			LOC107984779-2	-4.3939	0.0373361
	LOC107985926	4.97343	0.0357871			LOC105372106-2	2.02875	0.0372632
	LOC105374965	-2.96651	0.0357346			LOC105372106	2.02875	0.0372632
	LOC101927078	-1.09442	0.0357346			PPEF1	-4.37423	0.0372415
	PGR	-1.22512	0.0357022			LOC124903634	-1.0714	0.0371384
	LINC00513	-2.88923	0.0355253			LINC01077	-1.08004	0.0371214
	LOC105375228	-1.3994	0.0354688			GPIHBP1	-1.39907	0.037049
	SYT1	-1.20494	0.0354688			KRTAP5-AS1	4.55508	0.0368718
	LOC107987051	-2.78163	0.0354676			KRTAP5-AS1-2	4.55508	0.0368718
	PI3	3.4641	0.035446			KRTAP5-AS1-4	4.55508	0.0368718
	WAKMAR2	1.42234	0.0353298			KRTAP5-AS1-3	4.55508	0.0368718
	LINC02773	-1.29887	0.0352232			C1QTNF2	-2.58246	0.0366301
	LOC105377743	1.03958	0.0351361			VIPR2	4.02687	0.0365243
	RDM1	-1.43768	0.0351023			PNMA6E	2.73662	0.0364933
	FGF11-2	1.07281	0.0350772			LINC03010	-4.38726	0.0364856
	FAM83E	1.65209	0.0350015			GPR39	5.0036	0.0363984
	LOC124904573	-1.25012	0.0348048			CLDN6	3.60032	0.0362865
	LOC105374257	-1.57739	0.0347813			LOC124905304	1.72802	0.0360457
	IL36A	4.50144	0.0344824			TAS2R5	2.08949	0.0360071
	LOC105373023	4.50144	0.0344824			MUC13	-4.37651	0.0359115
	LOC124906300	-2.92948	0.0344324			LOC124903839	-4.37651	0.0359115
	LOC645967	-1.72994	0.034356			LOC105377343	-4.37651	0.0359115
	LINC02198	-4.57463	0.03429			SIX4	1.67005	0.0359115
	LOC105374186	-2.06733	0.0342322			LOC124901868	3.6587	0.0358452
	LOC124903479	-4.47867	0.0342189			SLC6A13	2.05774	0.0357522
	LOC124903818	2.4571	0.0342189			H3C7	-4.38076	0.0356859
	KRTAP5-AS1	4.50633	0.0342189			LOC124900782	-1.60043	0.0356615
	KRTAP5-AS1-2	4.50633	0.0342189			FOXD3	1.24478	0.0355955
	KRTAP5-AS1-3	4.50633	0.0342189			LOC101927042	-1.25066	0.03556
	LOC124903749	4.50939	0.0340563			LOC105376209	-3.42471	0.0354637
	AQP8	-4.48346	0.0339735			LOC124905591	-2.22288	0.0354637
	LOC101928570	-1.58319	0.0338194			LOC100507634	-1.37903	0.0354523
	LINC01257	1.03173	0.0337736			LOC105378030	4.9746	0.0354376
	LOC105373689	-1.40479	0.0336302			LOC124902675	3.29965	0.0352722
	LOC107985869	4.51911	0.0335597			LOC105374138	5.00443	0.0352708
	LOC124901271	4.51911	0.0335597			CHRNG	-4.38948	0.0352195
	LILRB2-2	-1.07207	0.0335562			EDN1	-1.01058	0.0352053
	ARHGEF2-AS1	3.97813	0.03348			LOC105369388	-2.58058	0.0351689
	SCN11A	-4.48108	0.0333919			LINC02909	-2.09396	0.0351668
	FBLL1	-1.09475	0.0333468			SMCR5	-4.37864	0.035064
	RLN1	3.22735	0.0333275			LOC105376872	-4.37864	0.035064
	RAPGEF5	4.60289	0.0332293			PDZRN3-AS1	-4.37864	0.035064
	COMMD3-BMI1	-2.41492	0.0332086			PLCXD2	-3.04586	0.0349997
	POF1B	3.17194	0.0329592			LOC105370196	-1.98414	0.0349901
	LOC105371929	-4.48956	0.0329582			RPL36A-HNRNPH2	1.28808	0.0349391
	LOC107984578	-2.605	0.0329493			LOC124902765	1.49641	0.0349281
	LOC124903861-2	3.96313	0.0328607			KRTAP5-10	2.05457	0.0349148
	LOC124903861	3.96313	0.0328607			PITPNM2-AS1	-4.383	0.0348386
	LOC107984626	5.02859	0.032795			LOC105376872-2	-4.383	0.0348386
	UBE2E2-DT	5.03827	0.0326624			LOC105369932	-4.38512	0.0347302
	LOC105371348	1.5997	0.032553			LINC01508	-4.38512	0.0347302
	LINC02691	3.51701	0.0324092			GREM1-3	2.0288	0.034692
	LOC124904399	-1.56651	0.0323502			EPS8L3	-4.36855	0.0345929
	LOC105373686	-3.17495	0.0323272			LILRA6-5	1.20715	0.0345599
	LOC124902143	-1.08459	0.032174			PGR	-1.32811	0.0345094
	TNIP3	2.66425	0.0321419			XLOC_008559	4.5678	0.0344459
	LOC105379205	-4.48533	0.0320644			LOC105371093	4.5678	0.0344459
	LOC105371789	-4.05707	0.032061			LOC105369632	2.32965	0.0344345
	LINC02752	1.56817	0.0315575			LOC105376375	-4.46542	0.0343936
	LASTR	2.40168	0.0314156			LINC02861	-3.05609	0.0343806
	DAB2IP	-1.31004	0.0313335			LAMC2	2.2204	0.0343051
	SPEG	2.08617	0.0313114			SMG7-AS1	-1.54454	0.0341585
	CASC2	-2.3278	0.0313111			H2BU1-2	2.06884	0.0341119
	LOC124903246	5.05768	0.0313064			H2BU1	2.06884	0.0341119
	TRPM1-3	-3.99171	0.0312352			FAM83E	1.6954	0.0340514
	TRPM1-2	-3.99171	0.0312352			GBX1	2.20996	0.0340326
	MYRIP	-1.2812	0.0312352			STEAP2	1.66803	0.0339648
	LOC124901026	3.53242	0.0312217			LINC00977	-2.88724	0.0339543
	LOC105376131	1.0223	0.0311625			LOC124902067	-3.86047	0.0339073
	LOC105378027	-1.03722	0.0310838			MIR600HG	2.30937	0.0339043
	LOC107984201	4.60013	0.0309305			LOC105372296	-1.07672	0.0338363
	LOC102723870	1.19335	0.0305047			TMEM151A	1.451	0.0338363
	H4C5	-1.42946	0.0303494			GDNF-AS1	3.16887	0.0337286
	TMEM171	-1.2156	0.0302475			LINC02739	1.56974	0.0337031
	EVPLL-2	2.7616	0.0302102			TPD52-MRPS28	-2.41828	0.0336222
	LOC105375472	4.66295	0.0301998			CHRNA7-3	-1.63552	0.0335349
	LOC124901356	2.34638	0.0301877			INHBA-AS1	1.07262	0.0333154
	ENPP5	-2.13212	0.0301824			LOC124902481	2.97028	0.0333154
	MGP	-1.95547	0.030055			EXOC3L1	-1.15357	0.0332702
	KRTAP5-1	2.6049	0.0300213			FGF11-2	1.10993	0.0332454
	KRTAP5-1-2	2.6049	0.0300213			FGF11	1.10993	0.0332454
	KRTAP5-1-3	2.6049	0.0300213			LOC124900415	1.93494	0.0331591
	HIF1A-AS2	2.36485	0.0299143			TACSTD2	1.54842	0.0331436
	LOC107984763	-3.02736	0.0298544			WWP1-AS1	-1.11688	0.0330906
	PRICKLE2	4.1928	0.0297953			LOC107985871	1.05179	0.0329779
	FGF11	1.10165	0.0297219			LINC01869	1.27783	0.0329774
	LOC124903458	-1.863	0.0296537			LINC02288	2.97253	0.0329207
	EXOC3L1	-1.10177	0.0294751			PKIA	-2.05041	0.0329108
	LOC105377759	1.71894	0.0294691			LOC102724861	1.40531	0.0328738
	LOC112268055	2.97223	0.0294666			PTPRN	2.99458	0.0326081
	NKX6-3	-1.16366	0.0294544			HAND2	-4.48806	0.032399
	HMCN2	-4.58162	0.0293672			LASTR	2.42822	0.0323571
	LOC124903318	-2.55265	0.0290878			MYRIP	-1.41507	0.0321878
	ASTN2	-1.17451	0.0290741			PGBD3	-3.55282	0.0319714
	LOC124902494	-1.25116	0.0289918			LOC124904461	4.15053	0.0317624
	LOC100506403	4.03795	0.0289417			LOC101927369-3	4.61621	0.0316551
	LOC124904237	1.87308	0.0288577			NCR1-3	4.61621	0.0316551
	LOC105378150	4.60773	0.0287903			LOC124900722	-1.14879	0.0316079
	LOC105370203	-1.00548	0.0287868			LOC124904300	2.41405	0.0315767
	SPNS2-AS1	-1.52666	0.0287697			GRIK1-AS2	1.06577	0.0314919
	DNAH11	-2.69611	0.028761			LOC107985410	3.55029	0.0314585
	LOC124905002	2.30499	0.028761			MMP16	-1.68889	0.0314415
	ZNF534	1.12695	0.0287551			MAP2K6	-1.08812	0.0314388
	FCGR3B	-1.44659	0.0286855			LOC101927609	1.46667	0.0312976
	LOC105376243	-1.78307	0.028651			TLCD4	-1.86425	0.0312283
	CKMT1B	1.79132	0.0285689			HOXB-AS2	-1.51934	0.0310871
	SUGCT-AS1	-1.54911	0.0285535			LOC105370518	2.04191	0.0310196
	GALR1	1.46177	0.0285507			ECE1-AS1	4.62867	0.0310141
	CHADL	-1.4018	0.0285404			ACTBL2	4.62867	0.0310141
	LOC124901310	3.7313	0.0285314			LOC107986717	4.62867	0.0310141
	LOC124902666	4.62714	0.0285314			LOC124902605	3.6347	0.0309507
	HSFY2	4.62714	0.0285314			LOC124900689	3.18491	0.0307635
	LOC124902978	4.65095	0.0284903			LOC105372853	-1.21555	0.030704
	SHC4	1.03659	0.0284374			LOC124902601	2.57786	0.0307038
	ATP6V1G2-DDX39B	-1.54138	0.028136			ZNF177	-3.77472	0.0306986
	LOC105379602	-3.46014	0.0280043			DMRT1	-4.60337	0.0306364
	LOC105371106	2.56843	0.0279881			LOC107985667	4.60459	0.0306109
	LOC124901281	3.56145	0.027969			AZGP1	4.60459	0.0306109
	LOC124904542	1.35314	0.0279508			TMPRSS4	5.0618	0.0305534
	OR4C6	-2.4565	0.0277911			GPLD1	-1.30913	0.0305459
	LOC124904583	1.43264	0.0277709			GCM1	2.0287	0.0304819
	LOC122513141	2.2378	0.0277146			EPB41L1-AS1	-3.18356	0.0304388
	LOC339666	1.20668	0.0276785			LOC124904735	1.09354	0.0304388
	LOC102723935	3.20909	0.0275908			COL4A2-AS1	2.80238	0.0304382
	LOC105376819	1.02816	0.0272791			LOC107987441	1.63203	0.0304357
	OR2A1-AS1	-1.08121	0.0272234			LOC112268337	1.63203	0.0304357
	LOC105375070	4.76167	0.0271833			LINC01237-2	-1.8131	0.0303725
	SCG5-4	1.96917	0.0271204			LOC124906086	-2.74346	0.0303518
	CIDEC	1.8777	0.0270135			S100A7A	4.59235	0.0302474
	LOC107985447	-1.50806	0.026917			ADGRG2	1.40961	0.0302094
	A2M-AS1	-1.46376	0.0269026			CIDEC	2.02317	0.0300735
	LINC01147	-4.59014	0.0267751			PCDHGB6	-1.32247	0.0300696
	LOC389831-2	-1.0323	0.0267689			PKLR	-3.93544	0.029956
	RASAL1	1.66323	0.026732			CTSE	-4.46958	0.0299499
	LOC124901608	4.65531	0.0267006			LOC124902957	1.19213	0.0298854
	OSBPL10	-1.25905	0.026671			ZNF843	1.25239	0.0297549
	ZNF177	-3.43198	0.0265995			LOC124901481	-1.26777	0.0297331
	PDZK1IP1	2.15915	0.0265911			LOC105375228	-1.51975	0.029699
	LOC105373017	-1.12166	0.0265555			LOC124904628	4.60422	0.0296499
	LOC124900164	1.3146	0.0263138			SLC5A4	4.60422	0.0296499
	BTBD11	1.89322	0.0262939			LOC124901113	4.60422	0.0296499
	CHRNA7	-1.56314	0.0262901			LOC102724087	1.93249	0.0296186
	HCG20-5	4.62145	0.0261567			SUGCT	1.96828	0.0295307
	LOC124901773	4.62145	0.0261567			DCDC2	1.05174	0.0294676
	LOC107984471	4.62145	0.0261567			CTHRC1	1.02589	0.0294551
	LOC107984779-2	-4.60592	0.0261349			SMIM1	-1.18888	0.0293751
	LOC124903002	3.00579	0.0259871			LINC00243-6	2.75157	0.0292797
	LOC124902926	1.11322	0.0258694			LOC101928462	-1.06602	0.0290598
	PPEF1	-4.58793	0.0257958			LOC107985830	4.61636	0.029051
	CIB3	-4.58793	0.0257958			LOC105373195	-1.15911	0.029021
	TARP	-3.60808	0.0256768			WNT10B	1.54594	0.0289494
	LOC100506358	1.62441	0.0256753			PLA2R1	-3.08066	0.0288098
	LOC105376080	3.58809	0.0256247			GJC2	1.08034	0.028786
	LINC02056	2.18089	0.0255494			ITGA9-AS1	-4.47372	0.0287418
	ADGRV1	3.09864	0.0255237			TPPP2	3.65379	0.028624
	LOC105371473	2.7087	0.0254276			CDC42EP5	4.08948	0.028624
	SCN3B	-1.38384	0.0254079			CDC42EP5-3	4.08948	0.028624
	LOC124903583	2.60873	0.0253721			CDC42EP5-4	4.08948	0.028624
	LINC03010	-4.60025	0.0253064			LINC01816	-4.47969	0.0284744
	LOC105374137	4.64342	0.0252612			LOC105373195-2	-1.14816	0.0282688
	CA7	2.1085	0.0252301			LOC105378511	-4.59935	0.0281888
	LOC105369819	2.60631	0.0251454			LINC02773	-1.14175	0.0281827
	LRRIQ3	-1.2784	0.0248543			CERKL	-2.02457	0.0281351
	LOC124903315	2.89837	0.0247733			MUC20-5	1.41674	0.0280772
	RUNDC3B	1.14627	0.0247608			CHRNA7	-1.61648	0.0280589
	CD69	-1.2192	0.0246793			SLC15A1	-4.67791	0.027966
	LOC105376621	2.14018	0.0246488			KCNK4-TEX40	1.74285	0.0279508
	H2AB2	1.13733	0.0246426			LOC105378283-2	1.27512	0.027878
	H3C7	-4.5941	0.0246141			CLDN19	5.1455	0.0278261
	DEPDC1-AS1	-2.86606	0.0245265			LOC101928512	-2.43542	0.0278179
	LINC00299	4.6243	0.0244785			INPP5J	-1.38787	0.0278095
	RNF39-3	1.50735	0.0244782			LOC107984092-2	-1.04622	0.0277399
	ESAM-AS1	-1.24344	0.0243961			GATA6	1.49872	0.027702
	LOC107984018	1.282	0.0243104			NOSTRIN-2	-2.1203	0.0276788
	FGF1	4.62879	0.0243074			LOC105374353	4.11555	0.0276643
	UBXN7-AS1	4.62879	0.0243074			CASKIN1	1.51728	0.0275242
	LHX9	-1.79826	0.0241959			CD96	-4.47981	0.0273603
	P2RX6	1.13774	0.0241589			BMP10	-4.47981	0.0273603
	PDZRN3-AS1	-4.59189	0.0240804			LOC105375034	2.49546	0.0272982
	LOC105374795	1.34333	0.0240532			LOC124901725	1.11279	0.0272331
	LOC105376375	-4.67887	0.024028			SLC26A4	1.9585	0.0271188
	XLOC_008559	4.72103	0.0240147			LOC124905460	-1.17463	0.026991
	LOC107986465	-1.39954	0.0239951			LOC107985563	2.07664	0.0269607
	LINC02861	-2.80972	0.0239491			GRIA4	2.45437	0.0269014
	EBF4	1.75629	0.0239399			BCL10-AS1	1.41549	0.0268771
	EPHA1-AS1-2	1.53844	0.0239357			TLR8-AS1	-3.24154	0.0266917
	SERPINF2-2	-1.01144	0.0238834			DNAAF1	2.07725	0.026541
	LOC124903443	-4.68357	0.0238781			ANO3	-2.4484	0.0264736
	TAS2R4	1.25017	0.0238751			LOC105370108	4.71923	0.026459
	LINC01508	-4.59801	0.0238709			TRIM63	1.6118	0.0264429
	LOC107986522	1.63418	0.0236254			C12orf50	4.10669	0.0263711
	PRR36	1.8264	0.0235636			FLNC	2.11747	0.0263491
	GJA9-MYCBP	-1.44914	0.0234852			NANOS3-2	2.53982	0.0263491
	INSRR	3.04265	0.0233925			SP6	2.90803	0.0263333
	BTC	-1.56136	0.0233341			LOC105377223	-1.38468	0.0263199
	KCNK12	-1.34139	0.0233182			RNF17	-1.11292	0.0262832
	PCDHGB7	-1.03247	0.0232952			LOC124904698	1.44632	0.0260241
	EYA2	-2.20437	0.0231209			FHAD1-AS1	1.52429	0.0258923
	PCOLCE-AS1	1.58148	0.0230042			LOC124904399	-1.75835	0.0258258
	MC5R	4.71682	0.0229744			LOC124902363	1.32171	0.0258258
	LOC105375271	4.71257	0.0227295			LOC105379404	1.68197	0.0257338
	LOC107985295	1.09659	0.0225851			LOC112268113	1.10731	0.0257069
	LOC124902056	1.11584	0.0225764			LOC124903562	1.0465	0.0254278
	LOC124909431	4.86246	0.0225764			DCN	5.19928	0.0254038
	LOC105376328	-1.577	0.022482			LOC107985957	-2.70467	0.0252549
	RASGRF2	1.266	0.0222457			LOC105378480	1.47835	0.0252472
	LOC124900711	-1.9084	0.0222051			LOC107986673	2.97591	0.0250971
	GULP1	-1.97865	0.0222011			MPDZ	-1.19346	0.0250492
	MSH4	4.73225	0.0221522			LOC124907899	1.26004	0.0250102
	LOC107985554	2.31028	0.0221396			SBSN	1.2628	0.0249658
	LOC124902134	2.37974	0.0221331			LOC105371722	-2.019	0.0249513
	ADAM23	-1.91974	0.0221285			FLJ13224-2	1.04535	0.0249445
	HIF1A-AS1	3.63181	0.0219303			CLEC2B	1.08173	0.0248948
	CKMT1A	1.87536	0.0218978			INSRR	3.0824	0.0247828
	LOC105371291	3.64187	0.0218541			PSCA	-1.02991	0.0247774
	DLX6-AS1	-2.67579	0.0218385			LOC105369808	1.23928	0.024765
	DMRT1	-4.8145	0.0217348			LOC124904542	1.33762	0.0247558
	PRSS22-2	4.13222	0.0217259			SMOC1	5.19852	0.0245916
	TNR	4.75131	0.0216854			LOC124904216	4.86138	0.0245689
	LOC124901043	1.35459	0.0215392			FCGR3B	-1.33379	0.0245525
	NLRP2-9	1.78096	0.0215241			LOC124902473	-4.59155	0.0245224
	CD7	-2.86463	0.0214868			CD7	-2.42627	0.0242208
	LOC124906263	1.35808	0.0214603			OR2A1-AS1	-1.14114	0.0242043
	DNAH17-AS1	1.556	0.0214191			LOC100506974	2.21651	0.023956
	VCX	3.66712	0.0214191			ISL1	-1.36572	0.023942
	C4orf36	1.2286	0.0213977			LOC107986142	2.51052	0.023904
	LOC124907907	-1.01048	0.0213885			SH3PXD2A-AS1	-1.58029	0.023846
	LOC105371403	1.80379	0.0213861			LOC124902552	-1.65617	0.023805
	TMEM130	2.56476	0.021361			NOX5	2.18127	0.023756
	MYLK2	-2.16185	0.0212662			PTX4	1.24921	0.0236322
	CALHM1	-3.65514	0.021225			DMTN	-1.79474	0.0236302
	ZC2HC1B	3.64299	0.0211532			ITPRIP-AS1	4.7851	0.0235984
	LOC105376963	4.75702	0.0211517			OR11L1	-4.57799	0.0235561
	ANG	1.04829	0.0210534			LOC102724587	-1.16988	0.0234084
	MUC20-4	1.84389	0.0209982			HEATR6-DT	2.02517	0.0233863
	FAM13B-AS1	-2.07862	0.0209932			LOC105369331	4.75241	0.0232523
	LOC124905043	2.08056	0.0209381			LOC107986872	4.75241	0.0232523
	LINC02656	2.00789	0.0207952			ITLN1	-4.56478	0.0232186
	OR9A4	3.68042	0.0207208			LOC124908053	-3.24933	0.0231088
	SYCE1L	1.11145	0.0206988			LOC107987425	1.44395	0.0230773
	MIR9-3HG	-2.19416	0.0205587			LINC01341	-1.94944	0.0230719
	LINC00977	-2.70958	0.0205503			ANGPTL2	2.21188	0.0230338
	OSMR-DT	3.66375	0.0205247			LOC107986198	-4.57227	0.0229452
	LOC124903928	4.72228	0.0205124			LOC105379448	-1.50129	0.0228908
	ZNF540	1.35743	0.0204874			CDC42EP5-2	4.19069	0.0228397
	CGB7	3.66615	0.0204814			LOC102724197	-1.54309	0.0228317
	LOC107985769	-1.35764	0.0204411			GTF2I-AS1	2.30664	0.0227359
	CTSE	-4.68322	0.0203943			LOC105372141	1.09287	0.0224943
	LOC124903141	4.72806	0.0203311			MGP	-2.56732	0.0224263
	LINC00592	4.72806	0.0203311			LOC102723910	-4.64828	0.0223882
	H4C1	-1.32043	0.0202102			HCG20-2	4.7077	0.0222866
	LOC105376026	-2.55851	0.0200072			SOX7	1.84624	0.0220549
	CCDC153	-1.01676	0.019994			GOLGA6L7	-1.15467	0.0220053
	ETNK2	1.20929	0.0199734			ERC2	-2.31097	0.0219425
	SLC5A12	3.00703	0.0198666			RGS9BP	1.48837	0.0219115
	LOC105374382	1.85928	0.0198329			NFATC4-2	4.71867	0.0218513
	BFSP1	-1.21077	0.0198272			LOC124902312	4.71867	0.0218513
	SLC15A1	-4.8893	0.0197917			NFATC4	4.71867	0.0218513
	TMEM26-AS1	1.54305	0.0197349			LOC124907990	4.71898	0.0218513
	MMP27	4.71967	0.0196982			SLFN14	-3.21656	0.0218228
	LOC112268096	4.71967	0.0196982			KCNQ5	-1.22685	0.0217929
	LOC105378511	-4.81084	0.0196928			DAND5	-4.57053	0.0217557
	RYR3	1.02664	0.0196899			LINC01615	1.03704	0.0216929
	SLC4A3	-1.55157	0.019681			LOC124900702	2.44515	0.0216537
	LOC124902319	-1.30107	0.0196748			LOC124904740	-4.57611	0.0215647
	DSEL	1.9565	0.0195197			SHISA3	1.15761	0.0215121
	RPL26L1-AS1	-1.07119	0.0194671			LOC107987244	1.71144	0.0214447
	LINC02539	4.75948	0.0193188			LINC01625	-2.19841	0.0214413
	ANKRD7	4.73335	0.0192621			LOC124902465	-4.56856	0.0214322
	RDH8	4.73335	0.0192621			LILRB2-5	-1.34016	0.021416
	LOC100507156	1.45905	0.019129			LOC105377785-2	-1.334	0.0213068
	DNALI1	-4.14572	0.0189393			KIAA1614-AS1	2.19588	0.0212773
	LOC105372273	1.42133	0.0188913			LOC105377733	-3.65919	0.0212728
	LOC124904465	2.651	0.0188787			LOC124902445	-4.64855	0.0212694
	ORM2	-2.4349	0.0188645			HGC6.3	2.75574	0.0212249
	GLI2	3.31279	0.0187815			LOC105376959	1.19539	0.0211881
	SHOC1	-1.11947	0.0187317			PLCXD3	-4.57621	0.021187
	LINC02235	-1.7509	0.018707			SPACA6-AS1	1.48229	0.0211769
	ANO1	5.28938	0.0186971			HLA-DQA2	4.17475	0.0211704
	H2BU1-2	2.17954	0.0186301			LINC02875	-1.58343	0.0211463
	H2BU1	2.17954	0.0186301			LINC01526	-4.57992	0.0210646
	LOC124903017	-1.08136	0.0184878			LOC124900659	-4.65557	0.0210364
	LOC124909366	-4.69111	0.0184404			LOC105378834	2.22936	0.0210033
	LINC02202	3.35318	0.0183415			LOC105373570	-1.57721	0.0209563
	TRIM63	1.64608	0.0183294			NRXN2	-3.71219	0.0209015
	KLHL33	-1.22935	0.0182638			ADORA2A	4.3806	0.02076
	OLIG3	-1.57376	0.018179			CD200R1	2.31145	0.020733
	LOC102724210	4.81678	0.0181762			HLA-DQA2-3	4.72985	0.0206496
	CYP1A1	2.88331	0.0181595			HLA-DQA2-2	4.72985	0.0206496
	GATA5	3.71858	0.0181544			LOC105372841	4.75183	0.0206496
	LOC112268340	1.68297	0.018076			LOC124900715	4.75183	0.0206496
	GAD2	4.73074	0.0180402			SLC25A53	-1.02663	0.0206375
	NLRP2-3	1.8137	0.017964			LOC102723935	3.38657	0.0205979
	LOC105379477	2.14614	0.0179462			LOC107986327	1.24749	0.0202492
	LOC105375034	2.59663	0.0179421			LOC105369315	-1.45031	0.0199266
	LOC124902753	-4.27811	0.0178563			ADGRV1	3.21127	0.0199266
	LOC105374584	1.21207	0.0178563			LMAN1L	-3.27579	0.0198694
	CHKA-DT	1.25612	0.0178147			TBX18-AS1	-1.44713	0.0198338
	GNG13	-1.42528	0.0177226			PGF	-2.12623	0.0197366
	LOC105372656	4.74167	0.0177226			LOC105372180	-3.67543	0.0197039
	LOC105376039	4.74167	0.0177226			LINC01940	5.26722	0.0196156
	LINC01433	3.00589	0.0177178			LOC107984398	5.26664	0.0196135
	MUC20-3	1.47151	0.0176042			LOC124900982	-4.65383	0.0196093
	LOC101927687	-1.99879	0.0173722			CX3CL1	3.23619	0.0196093
	LOC124905395	3.42832	0.0173606			RNF39-2	1.46785	0.0195913
	HLA-DQA2-8	4.21471	0.0172711			XKR4	-3.66822	0.0195334
	TTC23L	-1.2727	0.0172312			SRSF12	1.55203	0.0195027
	LINC01839-2	-3.69241	0.0171636			PLEKHB1	-1.69513	0.0194628
	ERICH3	-2.13476	0.0169819			LOC124901329	-3.62519	0.0194035
	KRTAP5-1-4	2.75044	0.0169132			LAX1	-5.1788	0.0191807
	LOC105370714-2	-3.61663	0.0168537			LOC124901893	-2.53092	0.019065
	LOC124905011	-2.53041	0.0168375			LOC105371291	3.83177	0.0189277
	LOC105371372	1.09772	0.0168154			LOC105374257	-2.16875	0.0189243
	LINC01239	-3.70783	0.0168073			UMODL1-AS1	-1.13562	0.018924
	CSTF3-DT	-1.23175	0.0167356			NRN1L	1.26836	0.0189147
	LOC105369315	-1.65577	0.0166177			EPGN	1.60605	0.0188943
	DNAH7	-1.09403	0.0165732			LOC124907869	1.59227	0.0188388
	LOC101059948	1.63502	0.0165664			DAB2IP	-1.42772	0.0186873
	LOC124905391	1.62811	0.016554			COL10A1	-2.84112	0.0186611
	SH2D4B	2.37764	0.0163555			CTTNBP2	-1.64716	0.0185965
	RGS9BP	1.48139	0.0162768			LOC102723360-2	-1.25478	0.0185582
	LOC284240	1.52436	0.0162321			LOC101927118	-4.13068	0.0185297
	PRSS22	3.65178	0.016227			SCART1	1.53378	0.0184901
	GOLGA6L4-2	-1.04246	0.0162181			LOC105369890	2.3877	0.0184506
	LINC01960	1.66659	0.0162175			LOC107985079	-2.64475	0.0184183
	CNTN1	-5.32872	0.0161521			LOC729732	-1.29666	0.0184124
	SNHG31	-1.18426	0.0161365			CACNA1F	1.56696	0.0184079
	C1R	1.11763	0.0161333			LOC105377979	-4.66827	0.0183855
	TIGD4	-1.64189	0.0161281			LOC124903583	2.64958	0.0183397
	LOC124902249	-1.25962	0.0159585			LOC105378283	1.23619	0.0183369
	LOC729732	-1.28551	0.015934			FNDC11	1.85471	0.0183341
	TCF15	-1.18144	0.0158744			LOC105369574	-4.67024	0.0183305
	OR11L1	-4.79129	0.0158598			LOC105373426	-4.66486	0.0182559
	TMEM178B	2.24443	0.0157601			LILRA6-3	1.57672	0.018233
	NFATC4-2	4.83768	0.0157601			SBNO1-AS1	-1.04081	0.0181495
	NFATC4	4.83768	0.0157601			LOC124902146	-1.38027	0.0180925
	KLHL33-2	-1.32602	0.0156793			LINC01037	-3.25832	0.0180278
	LOC124905369	1.62614	0.0156631			DENND2A	3.74094	0.0179793
	NLRP2-4	1.80244	0.015663			TMEM171	-1.40153	0.0179098
	LOC124907869	1.6256	0.0156565			LOC124906312	1.51526	0.0177449
	LOC124901060	1.02657	0.0156363			ASB2	1.24021	0.0177139
	LOC124902998	-1.6798	0.0155508			CLEC19A	2.32572	0.0176478
	ITLN1	-4.77807	0.0155163			LOC124907854	-3.25314	0.0174115
	LINC02739	1.69615	0.0154504			LOC105378027	-1.17542	0.0173966
	LOC102724608	2.44722	0.0153839			RAB5C-AS1	-1.31648	0.0173666
	LOC107986401	1.57683	0.0153421			LOC105370502	-4.75503	0.0173445
	NAT2	1.12726	0.0152221			LOC105370030	-4.75503	0.0173445
	LOC102723910	-4.86258	0.0151636			LOC124902671	1.63006	0.0173428
	LINC02875	-1.7032	0.0151236			LOC124904638	2.79993	0.0172769
	EPHA1-AS1	1.53526	0.0150308			KRT76	5.3	0.0172599
	CPXM2	4.82837	0.0150262			HMMR-AS1	-4.18432	0.0172411
	DNAAF11	-1.04154	0.014938			LOC124909486	2.25235	0.0171939
	SLC8A2	1.34159	0.0149294			KLRC2	-3.66841	0.0170265
	LOC124903582	3.76793	0.0149254			LOC100996294	-1.95609	0.0170265
	LOC105378482	1.04226	0.0149192			CFAP92	1.2417	0.0170265
	LOC105374340	1.19786	0.0147883			PACRG	-3.71842	0.0169993
	KBTBD12	2.57608	0.0147864			LOC100506403	4.27046	0.0168194
	NOSTRIN	-1.87735	0.0147524			RNF223	4.87634	0.0167558
	DSEL-2	2.01295	0.0147204			LOC124901986	2.22771	0.0167194
	ATP6V1G2-DDX39B-5	-1.3406	0.0146852			LOC124903861-2	4.26277	0.0165929
	LOC124900715	4.84402	0.0146623			LOC124903861	4.26277	0.0165929
	LOC124901580	-1.07045	0.0146018			LOC102723708	2.83255	0.0165409
	SSTR3	3.52468	0.0146018			LOC101928540	-4.65764	0.0164485
	LOC124907744	2.49869	0.0145656			IGSF11	-4.66113	0.0163671
	LOC124904243	4.82199	0.014535			LOC124902020	1.78058	0.0162654
	LNCSRLR	4.83866	0.0144806			RAET1G	-2.28627	0.0162391
	PATJ	-2.41334	0.014437			LOC105369819	2.67629	0.0162304
	PATE2	-4.78351	0.0144154			CEP72-DT-2	3.43087	0.0161883
	CALCRL-AS1	4.28248	0.0143728			LOC124903347	4.83539	0.0161883
	CHDH	-1.70207	0.0143646			CMTM2	1.54199	0.0160941
	CACNA1F	1.53397	0.0143464			LINC01992	-4.8254	0.016084
	VWC2	-2.25218	0.0143376			LOC105379477	2.17341	0.0160163
	LOC124909486	2.2819	0.0143322			C4orf36	1.34569	0.0160092
	LOC107986087	-1.63677	0.0142612			MMP13	-4.66472	0.0159369
	LOC124903510	2.67226	0.0141871			RNF39-4	1.52573	0.015786
	LOC105377567	-4.79426	0.0141734			LOC124902766	-1.09856	0.0156925
	LOC124902465	-4.78201	0.0141403			LOC101927262	4.85581	0.0156143
	LCN2	2.26386	0.0140348			DMRTA1	-2.32831	0.0154938
	SGSM1	2.52125	0.0140126			LOC105369795	3.79936	0.0154719
	CMBL	-4.79275	0.0139007			YPEL1	-1.01148	0.0154152
	SCART1	1.53582	0.0138084			LOC105376328	-2.77994	0.0153956
	TMEM59L	1.88185	0.0138006			LOC124903505	4.9132	0.015299
	ADRB3	3.22064	0.0137213			PI3	4.00839	0.0151343
	LOC107984325	4.82594	0.0137126			LOC105376042	-4.73116	0.0151092
	LOC101929638	1.28394	0.0136861			MISP	2.07399	0.0151037
	LOC124904388	4.92349	0.0136747			LOC105378150	4.83511	0.015094
	MS4A3	-3.87151	0.0136606			CD300H	4.35982	0.0150926
	SHISA2	1.62604	0.013602			TNK1-2	1.49517	0.0150443
	CFLAR-AS1	2.39412	0.0135214			LOC124905369	1.67206	0.0150089
	LOC102724943	1.81467	0.0134569			KLHDC7B-DT	2.67752	0.0149741
	LRFN5-DT	4.8425	0.0133423			LOC105375508	3.36444	0.0149269
	SMTNL1	1.20191	0.0133036			LOC105375610	-2.21395	0.0147506
	KLK4	4.84638	0.0132586			ZFHX3-AS1	-1.25171	0.0147308
	ITPRIP-AS1	4.84638	0.0132586			LINC02166	-1.59216	0.014703
	C9orf152	4.90151	0.0132131			LINC01857	1.50069	0.0146893
	LOC101927369	4.94572	0.0131827			CHRFAM7A	-1.12046	0.0146811
	ZNF391	-1.00438	0.0131807			LOC101927949	3.81973	0.0146632
	NLRP2-10	1.83259	0.0130389			LINC02056	2.25748	0.0146235
	NLRP2-7	1.83259	0.0130389			ACSBG2	-1.32242	0.0145861
	NLRP2-6	1.83259	0.0130389			CSTF3-DT	-1.31894	0.014524
	COX6B2	-4.86784	0.0130317			LOC107987243	4.36042	0.0145185
	LINC02172	-1.6	0.0129814			JPH2	1.29405	0.0144929
	XKR4	-3.85359	0.0128402			LOC124902373	-4.73298	0.0144109
	ADTRP	-1.07903	0.012836			SEL1L2-2	-4.82409	0.0143305
	LOC124904698	1.51654	0.0127694			BNIPL	1.27119	0.0142656
	LOC124904010	-1.72722	0.0127407			RAPSN	1.04623	0.0142461
	LOC101927143	-3.02333	0.0126176			RUNDC3B	1.29177	0.0142289
	LOC105376959	1.21735	0.0125463			DKK1	-2.02844	0.0142272
	AVPR1A	-3.83296	0.0124875			LOC102723870	1.33471	0.0142036
	CXorf65	1.90899	0.0124779			HSFY1	4.9237	0.0141678
	LOC107984653	-4.94526	0.0124499			LOC124901887	-1.45479	0.0140965
	SERPIND1	1.5625	0.01243			LSAMP	2.35584	0.0138913
	CLEC2B	1.16886	0.0124			LOC124907737	-3.72547	0.0137668
	OPRD1	1.48363	0.0123959			LOC105378911	-3.72177	0.0136667
	LOC124901729	1.65793	0.0123539			DNAAF11	-1.0791	0.0135633
	INHBC	1.58067	0.0122595			LOC105376434	-4.74152	0.0135371
	BCAS4	1.72595	0.0122377			ANKFN1	-1.14069	0.0134424
	LOC105376381	2.9167	0.0121935			KLRF1	-1.62788	0.013442
	HEATR6-DT	2.12168	0.0121697			LOC107986656	-1.29306	0.0133995
	KLHL13	-2.40973	0.0121614			ZNF391	-1.16387	0.0132807
	LYVE1	-3.42441	0.012156			LOC124902998	-2.15928	0.0132658
	RBM44	1.98606	0.0121503			LOC105371022	-4.74658	0.0132259
	LOC105377979	-4.88134	0.0121485			LOC105369974	-3.71434	0.0132237
	LOC102724517	-1.35787	0.0121323			UNC45B	-4.73811	0.0132175
	LOC105369574	-4.88235	0.0121288			POF1B	3.44673	0.0131802
	DDX3ILA1	-4.93996	0.0121186			LINC01748	-4.75154	0.0131292
	LOC105373426	-4.87726	0.0120278			MYO7B	-1.74463	0.0131241
	LOC284240-2	1.62635	0.0120177			RDM1	-1.90703	0.0130769
	ZNF185	1.0936	0.0120144			LINC01664	-1.0303	0.0130767
	CLEC10A	2.19565	0.0119838			OSBPL10	-1.3633	0.0130309
	SENP3-EIF4A1	-2.188	0.0119798			LOC124904554	4.97122	0.0130309
	LOC107985207	1.36818	0.0119544			LOC107984006	-4.75327	0.0129162
	LOC107986734	4.91652	0.0119278			LOC107987007	1.75733	0.0128866
	TAS2R5	2.3104	0.0118361			LINC02354	2.29634	0.0128836
	GBX1	2.42655	0.0118146			GCSAM-2	-3.76713	0.0128765
	LOC105378834	2.30373	0.0117458			LOC105373953	4.91381	0.012876
	FRMD3-AS1	-1.21536	0.0116661			CACNG4	4.91381	0.012876
	SUGCT	2.17009	0.0116116			PDE9A	1.69265	0.0128421
	LOC105369890	2.44096	0.0114842			CALY	1.83972	0.0128313
	NLRP2-2	1.90048	0.0114736			LOC124904038	4.98129	0.0128205
	LOC102723575	-2.67348	0.0114665			RNF39-5	1.38686	0.0128145
	GNMT	1.42188	0.0113824			SAP30L-AS1	-1.0379	0.0128027
	LOC124904556	2.90436	0.0113657			CALML5	5.09767	0.0128003
	LOC105378283	1.1737	0.0112458			KLK13	1.55064	0.0127478
	CH507-9B2.8	2.6172	0.0112197			LOC124901375	1.50785	0.0127366
	GDF1	1.65149	0.0111861			LOC105376110	-2.30218	0.0127163
	LOC339685	1.7425	0.011104			KLHL33-2	-1.39783	0.0127031
	SH3PXD2A-AS1	-1.80154	0.0111014			LOC107987081	-1.20502	0.0126821
	LOC124901574	4.93683	0.0111014			LOC124902000	-1.31311	0.0126734
	GPLD1	-1.67421	0.0111004			GNB3	-1.64396	0.0126594
	BBOX1-AS1	2.18811	0.0110914			LOC107986522	1.85881	0.0126303
	SPDYE11	1.00499	0.0110241			LOC124904895	1.80131	0.0125847
	LOC107986673	3.13376	0.0109655			LOC107985000	-1.05505	0.0125814
	LOC105379182	-2.8365	0.0109426			HIF1A-AS2	2.66163	0.0125266
	LOC122394733	-1.30481	0.010898			LOC107986465	-1.57635	0.0124991
	LOC124904307	-4.87906	0.010825			MIR646HG	3.26205	0.0124002
	LINC01992	-5.03914	0.0107821			PPDPFL	-4.74483	0.0123213
	OSR2	-1.11221	0.0107538			LOC102723654	2.28804	0.0123213
	LOC100506974	2.39216	0.0107386			LOC124904949	1.44633	0.0123008
	WSCD1	-1.84544	0.0107348			FAM153B	4.9431	0.0122399
	RLN2	2.6139	0.0106806			NKX2-2	-3.39942	0.0122383
	PPBP	1.33179	0.0106095			LOC100507006	-1.31862	0.0121702
	LOC124903029	-1.3033	0.0106066			ACOXL	-1.73236	0.0121675
	LOC101928540	-4.87076	0.0106055			LOC107986087	-1.8627	0.0121636
	LOC107984791	-4.87441	0.0105497			MICA-AS1-2	-1.30319	0.0121518
	GOLGA6L4	-1.01202	0.0105497			PLPP4	-1.02637	0.0120885
	LOC105377399	-4.88086	0.0104454			RASAL1	1.68253	0.0120885
	ARHGEF35-AS1	-1.02813	0.0103547			LOC105374505	-1.50421	0.012059
	EVX1	3.89826	0.0103138			DSPP	-1.09498	0.012059
	CHRFAM7A	-1.13258	0.0102607			ACOD1	2.76334	0.0120256
	LOC124902879	1.4282	0.0102585			LOC105369719	3.25739	0.0119675
	LINC-ROR	-4.87763	0.0102454			LOC105375196	-4.83027	0.0119333
	MTA1-DT	-1.12133	0.0102273			LOC101928415	-1.33098	0.0118831
	CA13	-1.28434	0.0101686			MACORIS	-1.05635	0.0118512
	RNF39-4	1.56815	0.0101492			EGF	-2.90693	0.0118217
	OR13A1-2	2.46719	0.0101468			CDKL4	3.28819	0.0118046
	LOC107984696	-2.19419	0.0100946			LOC124906263	1.5277	0.0117621
	LOC124904309	1.36464	0.0100449			LOC105376652	-3.44861	0.0117387
	LOC124906086	-3.89993	0.0100253			LINC01431	-2.28241	0.0117062
	NR5A1	3.25597	0.0100161			DPH6-DT	2.20287	0.0116502
	LMNTD1	4.9381	0.00998453			LOC124902472	3.8907	0.0116409
	LOC124900545	4.92488	0.0098549			MUC20-3	1.56497	0.0116253
	LOC124900782	-1.92673	0.00979809			TMEM151B	1.05119	0.0115682
	LOC105372998	4.92853	0.00979809			CD24	-1.82863	0.0115026
	NEURL3	4.92853	0.00979809			LOC101928570	-2.01903	0.0114522
	STOX1	-1.64942	0.00979661			SULT2B1	-4.83682	0.0113925
	LOC105376042	-4.94504	0.00978196			PLEKHD1	2.41168	0.0113827
	LOC124904212	-2.39238	0.00976308			LOC105374426	1.45274	0.0113649
	GOLGA6L7	-1.26098	0.00975484			LOC105371348	1.84546	0.0113448
	AOC3	1.17751	0.00973249			EMILIN3	-1.07351	0.0112818
	LOC102467226	3.91679	0.00972085			HCG23-9	4.96157	0.0112599
	DTX1	1.43335	0.00955758			LINC01888	-2.95028	0.0112099
	RNF39-2	1.55308	0.00954632			ZNF540	1.48518	0.0112075
	LOC124904901	1.14519	0.0095179			LOC105374021	-4.95361	0.0111798
	LINC02408	5.00396	0.00951704			KLHL33	-1.38598	0.0111681
	NLRP2-5	1.93066	0.00947494			LOC105375119	-1.8473	0.0111115
	CD300H	4.42792	0.009471			MSH5-5	-1.05786	0.0111046
	SEL1L2-2	-5.03633	0.00945119			LOC105373023	5.00671	0.0109333
	NCR1-3	5.13298	0.00938849			DNAH11	-2.47232	0.0109134
	LOC105370485	-1.92758	0.0093865			KRT18	1.2634	0.0108423
	LOC107986888	-1.50162	0.0093202			BTBD16	-4.81265	0.0108223
	FLJ13224	1.05961	0.00916374			KCND2	-4.89256	0.0108126
	LOC105375631	2.30994	0.00913198			HCG20-3	4.94285	0.0107811
	SPACA6-AS1	1.57675	0.00912343			HCG20-5	4.94285	0.0107811
	LOC107984946	1.06828	0.00911306			HCG20-6	4.94285	0.0107811
	GSDMC-2	-4.95821	0.00909801			SLC22A7	4.94285	0.0107811
	LOC105375964	5.12968	0.00898887			TTPA	-1.9193	0.0107748
	LOC729732-2	-1.24316	0.00885332			LOC124902717	1.43072	0.0107373
	ABHD14A-ACY1	2.50346	0.00884231			LIFR	2.76252	0.0105903
	CDC42EP5-3	4.4759	0.00873038			A2M-AS1	-1.81042	0.0104887
	ISY1-RAB43	11.3138	0.00872014			SLC12A5	1.18277	0.0104421
	LOC102723834	5.02789	0.00867697			LOC107986734	4.96171	0.0104328
	LOC105376434	-4.95436	0.00865305			LOC124902691	2.59977	0.0104208
	GOLGA6L7-2	-1.2353	0.00863632			H2AB1	1.44873	0.0104118
	ADGRG2	1.57347	0.00860045			LOC729732-2	-1.28152	0.0103798
	LOC101060445	1.04847	0.00858498			DNAH7	-1.27181	0.0103464
	LOC124903186	-4.96127	0.00856097			LINC01433	3.15611	0.0102528
	LOC124901951	-4.94995	0.00855069			CYP1A1	2.99535	0.0102313
	UMODL1-AS1	-1.22513	0.00854834			RNF39	1.38065	0.0102117
	UNC45B	-4.9513	0.00839336			LOC124904996	1.02473	0.0102048
	LINC01748	-4.96432	0.00836566			LOC107985529	2.61853	0.0101402
	LOC112268336	1.81435	0.00834615			LOC105372273	1.53575	0.0101113
	NRIR	-1.38096	0.00825276			LOC105375116	1.19847	0.0100709
	IGF2BP1	2.34554	0.00823281			CNNM1	-4.82384	0.0100634
	LOC107984006	-4.96564	0.00821309			SLC6A9	1.22943	0.0100234
	LSAMP	2.29295	0.00816633			ARHGAP5-AS1	5.07914	0.00997597
	ACTN2	2.97685	0.00816633			LOC124902652	2.13876	0.00993958
	CCDC15-DT	1.01198	0.00814417			LOC124904577	5.06061	0.0099388
	LOC100996756	1.15759	0.00811091			MYLK2	-3.0247	0.00987663
	LOC105378827	5.01878	0.00808575			CLDN10	-2.42963	0.00986982
	KLHDC7B-DT	2.78676	0.00805568			TMEM178B	2.46433	0.00985903
	HEATR4	1.19149	0.00797164			LOC124900274	2.13364	0.00984407
	LOC102724197	-1.77528	0.00788284			C1GALT1C1L	-1.58679	0.00981945
	ZNF670-ZNF695	-1.94848	0.00779741			LOC100996756	1.16528	0.00979839
	LOC124903137	1.25466	0.00779305			KIF5C-AS1	2.55713	0.00979802
	HCP5-2	1.0411	0.00776984			LOC102723575	-3.22539	0.00969755
	RFPL3S	1.30294	0.00776699			LOC105373554	-4.90207	0.00967421
	LAMC3	-2.62484	0.00774617			SMTNL1	1.27088	0.00962785
	PPDPFL	-4.95781	0.00773775			PAQR9	1.3223	0.00960944
	LOC105375196	-5.04327	0.00763653			TSPAN16	4.51829	0.00956413
	KANK4	3.11916	0.00760556			MYO15A	1.26962	0.00956329
	NFILZ	4.06103	0.00759301			SELENOP	-5.32654	0.00954568
	GNB3	-1.71328	0.0075844			MUC5B	1.67705	0.00945085
	LOC105378766	-1.56616	0.00753305			LOC107986777	-4.91422	0.00943795
	CDC42EP5	4.53497	0.00752825			CYP2E1	-2.41155	0.00936961
	CDC42EP5-2	4.53497	0.00752825			LOC124903318	-3.94136	0.0092199
	SPSB4	-3.55212	0.00742883			ELL3	-1.04959	0.00921038
	LOC124906233	1.53121	0.00740759			LOC124902494	-1.83165	0.0091078
	NXPE2	-2.43286	0.00737356			PITX2	-3.84247	0.0090306
	LINC02648	5.02647	0.00737356			CSMD3	-3.99116	0.00900704
	LOC105374138	5.02647	0.00737356			LOC105372924	5.03379	0.00892551
	LINC00881	3.96493	0.00736957			LOC124905210	-4.9081	0.00887367
	ADAMTS3	-2.1465	0.00734984			H4C1	-1.66944	0.00886079
	LOC105373954	5.07319	0.00734679			CKMT1B	2.0877	0.00882756
	KIF1A	5.07319	0.00734679			LOC124902056	1.26199	0.00880972
	LOC124901054	5.14197	0.00732821			XKR7	-2.27967	0.00880233
	C16orf89	-2.20276	0.00731097			LHX1-2	2.37945	0.00878407
	LOC124900415	2.15976	0.00728841			ANXA8-2	1.70749	0.00878395
	LOC124904160	4.58536	0.00728816			LOC105374003	2.13763	0.00877883
	NCR1-11	5.01747	0.00728816			MS4A3-2	-4.90351	0.00856586
	NCR1-6	5.01747	0.00728816			LOC105375421	1.77058	0.00853946
	SULT2B1	-5.04871	0.00727056			LOC124904683	5.05163	0.00845044
	MID1	1.40777	0.00726683			NTN4	1.7877	0.00844255
	LRRC3C	5.02089	0.00725263			BALR6	3.33256	0.00843634
	PLEKHD1	2.38569	0.00719947			HGD	1.33638	0.00841869
	BLOC1S5-TXNDC5	5.92966	0.00717131			CFAP418-AS1	2.81338	0.00841143
	LINC01077	-1.19016	0.00716402			C6orf132	1.76652	0.00839545
	LOC124900749	-1.0947	0.00714839			LOC107985207	1.39533	0.0083579
	MGAT4C	3.99685	0.00714551			HSFY2	5.11133	0.00831541
	LINC00310	1.69713	0.00706705			PDE11A	-4.88823	0.00827723
	CDC42EP5-4	4.53746	0.00704363			LINC02997	-4.95102	0.00825612
	CD81-AS1	1.36044	0.00704306			LOC102723739	3.20451	0.00823598
	TMEM89	5.07987	0.00702991			CCDC190	-5.02518	0.00823193
	LOC102723944	-1.02609	0.00700736			HISLA	-4.89271	0.00822422
	CCDC184	4.03552	0.00697772			RPL26L1-AS1	-1.24254	0.00822334
	LOC107984537	-5.02956	0.0069752			LOC105379078	-2.23427	0.00821334
	LILRA6-3	1.74603	0.00696075			SGCE	1.53294	0.00816621
	CACNA1C-2	4.01734	0.00692732			LOC124903938	-5.0383	0.00816476
	KRT19	1.39724	0.00692416			DMKN	3.69187	0.00813445
	KCND2	-5.10655	0.00692272			LOC105375509	5.08712	0.00812498
	LOC105371770	1.30262	0.00689837			OR5B12	5.07843	0.00807761
	LOC124904017	-1.96213	0.00689124			CD3G	-4.96589	0.00807411
	CCIN	-1.51563	0.00688913			KCNJ11	-1.06598	0.00805303
	LINC01664	-1.04246	0.00688198			LOC105377992	-1.05449	0.00800743
	MISP	2.00485	0.00684419			LOC105369623	-4.97467	0.00796036
	FAM27E4	1.25429	0.00683789			LOC124901896	1.68633	0.00795151
	TAMALIN-AS1	4.02438	0.00683474			FRMD5	-4.89587	0.00791226
	CNPY3-GNMT	-1.79685	0.00680138			SLC5A12	3.21371	0.00791105
	LINC00243-5	4.80271	0.00676862			SLC35F3	1.36037	0.00790186
	NOSTRIN-2	-1.82006	0.00675859			EMX1	4.036	0.00790186
	SOX21	-1.78111	0.00675109			LOC124904928	5.04285	0.00790186
	LOC124901267	1.62193	0.00672784			GFI1B	5.0431	0.00790186
	SMIM10L2B	1.5549	0.00668921			LOC124901290	-1.30029	0.00789168
	ANGPTL2	2.37697	0.00668921			MIR9-3HG	-2.38244	0.0078861
	RNF112	5.18576	0.00667975			VWA3B	-4.90042	0.00786075
	LOC124903538	2.05119	0.00667149			LOC107986401	1.50342	0.00778486
	MYL10	5.07871	0.00667028			CD81-AS1	1.33412	0.00777607
	LOC101927369-3	5.11438	0.00666927			LOC124903676	1.15061	0.00776338
	LOC105375514	-1.0887	0.006658			LOC105376478	-4.89578	0.00772194
	APCDD1L-DT	2.1376	0.00657521			LILRA6	1.49698	0.00769449
	LOC105370132	-5.1621	0.00653325			OR13A1-2	2.55964	0.00765882
	LOC124905488	-1.46706	0.00652144			CCNJL	2.79606	0.00765225
	CYP2F1	2.53023	0.00651418			DEUP1	-4.90189	0.00765205
	LOC112268113	1.26175	0.00650363			CLDN11	1.38968	0.00755821
	RNF39-8	1.47181	0.00649721			INHBC	1.68214	0.00755613
	ONECUT1	4.14258	0.00646748			TNK1	1.50033	0.00751109
	ADORA2A	5.04323	0.00643542			SNHG31	-1.3524	0.00746941
	LOC124901425	-5.10551	0.0063671			MFF-DT	1.20774	0.00746551
	LOC124903520	1.62931	0.00633797			LOC107985769	-1.67771	0.00744229
	LINC02802	-1.18884	0.00633773			DSEL	2.15598	0.00743824
	LOC101928228	-1.12825	0.00626245			DSEL-2	2.15598	0.00743824
	CNNM1	-5.03702	0.0062571			FAM181B	-1.61605	0.00732459
	CEP112	1.31499	0.00625474			IGF2	1.63856	0.00722818
	LOC105378586	1.19934	0.00624925			LOC105375514	-1.16519	0.00702998
	LOC101928462	-1.31445	0.00623691			ACKR2	-1.36317	0.00702558
	LOC124900752	-2.33621	0.00621669			ASTN2	-1.4253	0.00701278
	MIR3677HG	-1.19265	0.00616107			LOC105376381	2.99405	0.00699409
	NRN1L	1.32153	0.00605899			LOC339666	1.39753	0.0069776
	LOC124902067	-5.03539	0.00597352			GNG13	-1.73628	0.00688368
	LOC107986777	-5.12605	0.00596715			BBOX1-AS1	2.36122	0.00685201
	CAND2	-1.14007	0.00596611			LOC107986289	4.1025	0.00685201
	LOC124901887	-1.6867	0.00594181			LOC124903334	1.04696	0.00684124
	IER3-AS1-5	3.97499	0.00588738			HECW1	-2.31734	0.00682071
	SLC25A53	-1.53315	0.00587303			LOC101927078	-1.6215	0.00681828
	ABI3BP	2.60426	0.00585665			CEP112	1.34299	0.00681828
	EVPLL	3.20038	0.00582967			LOC102723825	5.11146	0.00677056
	LGALS9B	-1.30584	0.00579711			PPP1R26-AS1	-1.35766	0.00675752
	LRRC66	3.65332	0.005665			LINC00163	5.11125	0.00670969
	LINC01625	-2.07442	0.00560905			OLIG3	-1.85269	0.00667432
	LINC03002	-4.11771	0.00560043			LOC101929643	1.04663	0.0066594
	ZNF185-2	1.26054	0.00557578			SRP54-AS1	-1.15324	0.0066331
	REELD1	1.0724	0.00557466			LOC124906260	3.41255	0.00660252
	LOC107987007	1.78847	0.00556375			DHRS2	-4.97883	0.00659328
	LINC02957	3.6351	0.00555455			SPSB4	-3.95669	0.00655455
	LOC124905210	-5.1201	0.00554898			DTX1	1.51512	0.00654955
	ASAP1-IT2	1.91696	0.00553957			LINC02321	-1.78106	0.00649835
	SLC25A48-AS1	5.10448	0.0055351			TENT5B	-1.98842	0.00646896
	SOHLH1	5.10448	0.0055351			C1QL4	-4.96138	0.00645198
	LOC124907854	-4.03	0.00553157			RBM44	1.98764	0.0064399
	COL10A1	-4.05559	0.00548079			LHX1	2.62161	0.0064316
	CHRD	-5.09878	0.00545448			LOC105372511	5.16972	0.006373
	LOC105374358	-5.1078	0.00544282			TMEM26-AS1	1.77139	0.0063602
	TNFRSF19	-5.10191	0.00542928			LOC124902795	-3.97344	0.00634421
	DUBR	-1.69297	0.00542769			POM121L2	-3.97312	0.00634188
	FAM167A	5.09921	0.00542657			LOC124905103	-1.09485	0.00620398
	NCR1-5	5.09921	0.00542657			STAU2-AS1	-3.96942	0.00619133
	CYP2E1	-2.14278	0.00537737			MTUS2	-1.99176	0.00618049
	HGC6.3	3.09451	0.00535563			LINC02330	1.23728	0.00617313
	MS4A3-2	-5.11575	0.00531924			LOC124907744	2.66102	0.00615678
	PDE9A	1.86188	0.00531902			SHISA8	3.80306	0.0061318
	LOC107985871	1.24547	0.00528735			LOC124904160	4.72949	0.00610744
	SPTB	-1.12544	0.00527978			RNF39-8	1.51275	0.00609035
	CCDC190	-5.23953	0.00524057			LOC105372135	3.48078	0.00608259
	LOC105379035	5.23836	0.00522996			EN1	-4.9629	0.00604817
	MUC2	5.17776	0.00521906			CST6	1.69783	0.00604817
	KCNK15-AS1	1.69484	0.00521859			CEACAM16	4.13559	0.00603596
	LINC02997	-5.165	0.005157			NKX2-3	-5.14015	0.00599792
	GDF6	-1.6733	0.00514985			JCHAIN	-4.97154	0.00597272
	EPHA2	1.33464	0.00512669			ACSL6	-4.97154	0.00597272
	LOC105378480	1.55489	0.00510201			COL14A1	-5.0284	0.00597217
	LOC124903211	1.30091	0.00506314			LOC124902518	-1.44678	0.00595254
	LOC124904857	3.37721	0.00505407			LOC105373759	1.70842	0.00594157
	CD3G	-5.17839	0.00505157			FCRL2	-1.82359	0.00592961
	HISLA	-5.10626	0.00504602			SGK2	2.01187	0.00590285
	RNPC3-DT	-5.10626	0.00504602			LOC124901729	1.85863	0.00587867
	TMEM253	2.16064	0.00501873			LOC124900303	5.12839	0.00585608
	LOC101928894	5.35679	0.0050057			CACNA1C	4.12112	0.00580469
	LOC107986428	1.0699	0.00499525			LOC100134868	-1.22939	0.00578112
	SOX21-AS1	-1.39486	0.00499418			LOC105378827	5.1534	0.00576248
	LOC105369623	-5.18671	0.00499067			LOC107985295	1.29068	0.00573132
	LOC124902248	1.7057	0.00495465			PORCN-DT	2.0426	0.00572576
	SYP-AS1	4.10979	0.00493449			GAL3ST3	1.92961	0.00572501
	LILRA6-2	1.72917	0.00493432			KLHL13	-3.16377	0.00572464
	LOC101928081	5.1665	0.00491765			FABP9	-5.09368	0.00570084
	CACNA1C	4.14519	0.00485486			KCNC4-DT	5.14477	0.00569573
	LOC105369535	1.9141	0.00483892			LOC101928081	5.14477	0.00569573
	LOC107984398	5.28799	0.0048322			C4BPB	5.18452	0.00567009
	LINC01565	5.23541	0.00480539			LOC107984019	2.34528	0.00565918
	DMTN	-2.64883	0.00479057			LOC124904901	1.20124	0.00565057
	SLC26A4	2.26789	0.00478587			HS6ST3	-1.83034	0.00559772
	TMEM151A	1.72431	0.00477713			LOC124903138	3.09925	0.00558543
	GABBR1-5	1.00479	0.00477534			LOC124904611	1.18735	0.00558224
	LOC107985957	-4.23556	0.00469051			APOL4	2.03947	0.00557622
	MTUS2	-2.34468	0.00466845			LOC102724081	-1.46922	0.005567
	LINC00515	1.21503	0.00466377			LOC124902897	5.13659	0.00556331
	SGCE	1.4723	0.00458891			LOC124903815	3.17658	0.00555069
	CLEC4A	1.25261	0.00458765			LOC124902295	1.19734	0.00554479
	LINC01614	4.12462	0.00456283			LOC107984201	5.16149	0.00553811
	LOC105375363	1.25738	0.00455471			NEURL3	5.16149	0.00553811
	LOC100505498	3.78732	0.00446955			TNPO1-DT	1.56591	0.0054883
	LOC105375113-2	1.2543	0.00446489			LOC102724608	2.73463	0.00548696
	LILRB2	-1.25927	0.00446436			LOC105377785	-1.12324	0.00547656
	RNF39-5	1.4963	0.00444796			LOC124905441	-1.20039	0.00546535
	HLA-DQA2-7	5.16541	0.00442617			LOC124902786	-5.10823	0.00541875
	FAM153B	5.16541	0.00442617			DEPDC1-AS1	-4.00852	0.00541803
	LOC100130548	1.08347	0.00442479			CLDN5	2.52891	0.00541556
	LOC107987441	1.91138	0.0044104			LNX1-AS2	5.1531	0.00541048
	LOC112268337	1.91138	0.0044104			HLA-DQA2-7	5.1531	0.00541048
	LOC105370007	2.41466	0.00439448			HLA-DQA2-5	5.1531	0.00541048
	IKZF2	1.21866	0.00436927			C16orf89	-2.43926	0.00539793
	KHDRBS3	1.22416	0.00434747			LOC124904523	1.13861	0.00537934
	LOC124908011	5.17966	0.00433749			ADM5	1.03155	0.0053406
	MFRP	-3.6865	0.00432871			NEXN	-1.4016	0.00532773
	SNRK-AS1	-1.78336	0.00432692			MYL10	5.19281	0.00526673
	CEROX1	5.1685	0.00431064			LOC124907756	3.46842	0.00523795
	HLA-DQA2-5	5.1685	0.00431064			TMEM176A	2.03356	0.00522517
	HLA-DQA2-3	5.1685	0.00431064			CHADL	-1.83228	0.00521634
	HLA-DQA2-2	5.1685	0.00431064			LOC105379035	5.28498	0.00520855
	LOC105375821	5.18657	0.00429389			PHEX	-1.44973	0.005184
	LOC124901005	5.25113	0.00427766			RAET1E	-2.22063	0.00518187
	SPINK1	4.22958	0.00427142			LOC124900721	-5.027	0.0051612
	LOC124904928	5.2904	0.0042691			KCNIP1-AS1	-4.56111	0.00514737
	FLJ13224-2	1.21902	0.00425791			LOC124901891	-1.56946	0.00514127
	RIMS4	-1.43254	0.0042418			NUDT10	3.69856	0.00513985
	APRG1	1.0856	0.00421256			LOC124900690	1.85799	0.00513537
	DLGAP1-AS2	1.12063	0.00420563			LOC105374381	5.31919	0.00513537
	MIR1-1HG	5.26852	0.00419357			FAM13B-AS1	-2.30641	0.00511924
	LOC105373605	-2.09597	0.00417241			RNF157-AS1	-2.89919	0.00510786
	IL17C	1.72669	0.00416519			LOC107984946	1.15876	0.00510327
	LOC105375607	1.9806	0.00416358			LINC01091	5.21641	0.0050586
	NCR1-9	5.17351	0.00415549			LOC105376963	5.21641	0.0050586
	LOC105377891	5.17351	0.00415549			SERPIND1	1.74738	0.00503347
	NCR1-4	5.17351	0.00415549			BZW1-AS1	1.81039	0.00503015
	CFAP20DC	-1.40268	0.00414627			RGS9	1.83374	0.00499913
	LOC124901274	5.17657	0.00413968			MORN4	-4.12612	0.00499541
	KLRK1-AS1	-3.10892	0.00408047			LOC124902741	5.23283	0.00495043
	LOC105379078	-2.42091	0.00406975			EPHA1-AS1-2	1.78772	0.0049433
	BMP7	1.2707	0.0040142			LOC105376131	1.27522	0.00490064
	KCNE2	3.8954	0.00400547			CLEC4A	1.26817	0.00489723
	LOC105371216	-2.46091	0.00399297			RNF39-6	1.47697	0.00489048
	SCG5-3	3.21395	0.00397526			LINC02605	2.44158	0.00487893
	ENPP1	1.11076	0.00397337			LOC389831-2	-1.44163	0.00487889
	ARHGAP11A-SCG5	3.33769	0.00396796			KIF5C-2	1.67189	0.00485905
	C1QL4	-5.17495	0.00389675			LKAAEAR1	-5.02973	0.00481272
	LOC124902277	1.03076	0.00388535			S1PR4	2.3564	0.00479852
	LOC124902691	2.72429	0.00384219			ANXA8	-1.18428	0.00478932
	LOC105369203	-2.35067	0.00383798			EPB41L4B	1.68914	0.00478557
	AMELX	-5.1884	0.00382774			LOC105377073	-5.03798	0.00475609
	CH17-125A10.2	-1.16901	0.00378916			LINC01599	1.07038	0.00475186
	GRAPL	-1.01311	0.00378596			LOC105378575	-5.14554	0.00474661
	STAP1	-1.58536	0.00376501			LOC124909351	5.20084	0.00473726
	LOC105379505	1.88777	0.00374945			LOC105379396	-5.08554	0.0047324
	LOC105375741	1.06513	0.00374862			PAK6-AS1	5.20865	0.00467348
	LOC105376278	-1.71207	0.0037182			LOC105375906	-4.01082	0.0046717
	POM121L2	-4.1646	0.00370775			FAM167A-2	3.7179	0.00463807
	NRIP3-DT	2.55737	0.00369374			SFRP2	4.32943	0.00459089
	HLA-DQA2	4.71677	0.00366698			LILRB2	-1.32253	0.00458529
	LINC01348	5.39347	0.00363709			RIBC1	-1.21867	0.0045707
	PLEKHA7	1.15074	0.00363496			LOC105371216	-2.5973	0.00456131
	LOC105375035	5.25371	0.00363484			LOC124901026	4.15713	0.00455854
	LOC105371795	3.91576	0.00363432			LOC124904460	-3.38634	0.00451729
	PIFO	-2.00154	0.00357821			GARIN3	5.32731	0.00449392
	NUDT10	3.74645	0.00356886			LOC124904337	1.36748	0.0044728
	LOC105378283-2	1.46919	0.00352989			CPT1C	2.22969	0.0044728
	LOC124909423	5.23642	0.00352698			NKAIN1	1.6128	0.00445499
	FABP9	-5.30631	0.00351793			CKMT1A	2.23041	0.00443319
	LOC105372096	-2.33605	0.00350731			EGR4	1.38754	0.00441927
	HCG20-4	5.24524	0.00348421			OPRD1	1.58949	0.00441659
	HCG20	5.24524	0.00348421			LOC101928053	1.17941	0.00440871
	LOC124901152	5.35133	0.0034758			LOC124902480	2.45202	0.00440438
	SLC22A13	5.38305	0.00346104			CELF5	1.30599	0.00439301
	LOC124909493	1.97613	0.00341001			TAMALIN-AS1	4.24144	0.00434196
	LOC124906260	3.50533	0.00340447			LOC105371019	-1.12423	0.00433601
	LOC124902914	-4.72813	0.00338524			LOC105369704	2.69111	0.00429912
	GNA15-DT	1.3194	0.0033711			LOC105379301	-5.08967	0.00429799
	NLRP2	2.08901	0.0033262			LOC124902879	1.52361	0.00428503
	LOC124903169	2.64445	0.0033051			LOC124905001	5.32731	0.00425936
	KRTAP5-10	2.46926	0.00330411			LOC389831	-1.36918	0.00425917
	LOC124904690	1.00005	0.00328565			CYP2F1	2.66365	0.00425134
	MUC5B	1.61863	0.00326442			CDH1	2.39521	0.00423738
	KLRC2	-4.73094	0.0032629			VWC2	-2.34768	0.00421008
	NCR1-8	5.24416	0.00324018			RAB33B-AS1	-3.28917	0.0042034
	CEACAM1	-1.64667	0.00322101			LOC105379602	-5.08961	0.00418179
	FOXD3	1.59051	0.00318938			MAPK4	-5.10282	0.00416588
	LOC124904554	5.49486	0.00318204			LOC102467226	4.20138	0.0041574
	LOC124904949	1.61634	0.00317187			LOC107985998	-1.21088	0.00414105
	DMRTA1	-2.87303	0.00315199			LOC105378714	-1.44891	0.00413754
	NCR1-12	5.24709	0.00315095			SYP-AS1	4.19298	0.00412527
	NCR1-10	5.24709	0.00315095			LOC124907971	-5.1003	0.00412466
	MME	1.31499	0.00314251			HPN	5.25573	0.00412466
	ARSJ	3.77587	0.00308058			LOC124905391	1.90379	0.00409445
	ZNF365	1.8289	0.00307636			HCG20-4	5.22462	0.00405679
	S1PR4	2.37062	0.00307541			HCG20	5.22462	0.00405679
	LOC124900721	-5.24021	0.00307169			BGN	5.22462	0.00405679
	PRR15	-5.23911	0.00306992			LOC105374945	3.52152	0.00402886
	IER3-AS1-3	4.15588	0.00306303			DQX1	2.58297	0.00402595
	LOC124901357	-5.24586	0.00305064			NCR1-11	5.24782	0.00401806
	PCAT7	1.54261	0.00304991			LOC105378099	3.7541	0.00399908
	MAB21L3	-1.03431	0.00301515			PKD2L1	-2.24577	0.00398373
	SOX3	-3.09275	0.00300807			LILRB2-4	-1.62357	0.00397482
	LOC124904539	-2.99489	0.00300636			LOC107985447	-2.11721	0.00397028
	LOC124902464	-2.37084	0.00300636			SLC24A2	5.24015	0.00395411
	LILRA6-4	1.91156	0.00298393			SYCE3	1.51988	0.00395181
	ALX1	-1.29091	0.0029648			GCSAM	-4.12182	0.00394922
	LOC105378099	3.79111	0.00296344			LOC124906072	4.1789	0.00394922
	MLIP	5.33005	0.00296301			SOX3	-3.18644	0.0039402
	GABBR1-7	1.0268	0.00294668			LINC01133	-3.69197	0.00386869
	OR5B2	5.33534	0.00294331			LOC105377043	-4.11705	0.0038638
	LOC107985529	2.85349	0.00289493			LOC105371912	3.41167	0.00383274
	LOC105370969	-2.09895	0.00287255			LOC107987157	2.23794	0.00381756
	LOC105374517	-2.22903	0.0028546			BAMBI	1.0055	0.00380556
	MFF-DT	1.2807	0.00285329			NR1I2	-1.88408	0.0037915
	LOC105372503	5.30408	0.00285173			MTA1-DT	-1.30739	0.0037915
	RIBC1	-1.18076	0.00284786			CH17-125A10.2	-1.20617	0.00375993
	CCNO	-1.01727	0.00284537			TNR	5.27743	0.0037386
	LOC124906130	2.01937	0.00284125			RSPH4A	1.41347	0.00371667
	LOC124903331	1.50358	0.00283654			UNC5D	-3.76792	0.00369479
	LOC105379396	-5.29938	0.00282043			LOC124903172	-1.57077	0.00369246
	NPHP1	1.07521	0.00281773			SGMS1-AS1	-1.01314	0.00364789
	HFM1	-4.2693	0.00281639			SPTSSB	-3.23661	0.00364473
	LOC105379133	5.31532	0.0028087			CLDND2	1.3391	0.00359844
	LOC105377073	-5.25085	0.00280477			DNAH17-AS1	1.86487	0.00356402
	LOC102725191	-2.62626	0.00280026			LOC124902027	5.3078	0.00355595
	DENND5B-AS1	2.0427	0.0027967			LOC124902517	-1.12753	0.00355231
	SMC2-DT	-2.11468	0.00279011			LOC124902926	1.42635	0.00353799
	LOC107985079	-4.22081	0.00278914			GPRC5A	1.68501	0.00353411
	LOC105372345	1.7921	0.00275138			OSMR-DT	4.31673	0.00353401
	FAM124B	-1.15548	0.00273657			RAMP2	-5.14841	0.0035306
	SBNO1-AS1	-1.33602	0.00273112			BMPER	3.9115	0.00351145
	PABPC4L	-2.47807	0.00270811			CDX2	-5.25531	0.00348833
	H2AB1	1.71676	0.00270367			PLA1A	5.32263	0.00347144
	NR1I2	-1.79063	0.00270275			BLOC1S5-TXNDC5	6.25719	0.0034666
	LOC107985231	2.00068	0.0027015			LOC124904309	1.5426	0.00344726
	LOC105376286	1.1804	0.00269355			LOC105373605	-2.16508	0.00344569
	CSGALNACT2-DT	1.05775	0.0026904			LOC124900795	1.39639	0.0034456
	APCDD1	1.22517	0.00268064			LOC122394733	-1.61678	0.00344382
	GAL3ST3	2.08362	0.00266909			LOC124902277	1.06781	0.00344295
	RPH3AL-2	-1.53398	0.00266073			FAM47E-STBD1	4.05921	0.00338229
	TBX2-AS1	-1.95687	0.0026589			CA7	2.47703	0.00336774
	ALB	1.31031	0.00265794			KCNV1	5.30027	0.00336694
	C1QL1	-1.18187	0.0026455			LOC107985869	5.29986	0.00336673
	LOC105371206	-2.2412	0.00264085			EPHA1-AS1	1.75349	0.00334329
	TRIM7	1.17477	0.00264015			CHRM3-AS1	-5.15101	0.00333812
	LOC124904774	1.04297	0.00260331			LINC02752	2.04125	0.00331047
	KRT4	5.33068	0.00259286			LOC107987157-3	2.4396	0.00330273
	C15orf48	1.76136	0.00259129			LOC105376621	2.49104	0.00330241
	GCNT2-2	-1.15337	0.00257291			SLC6A16	1.07506	0.00328078
	SHISA8	3.88096	0.00256686			PTPRG-AS1	-1.17471	0.00327224
	CLDN10	-2.78244	0.00255448			LOC101927452	-1.01307	0.00326452
	SEZ6	-1.68365	0.00255038			IGSF22	-1.68207	0.00326134
	NOTCH3	1.03916	0.00254931			LOC124902969	-5.17001	0.00325795
	ZNF488	-1.33331	0.0025339			LINC02691	4.27816	0.00325527
	LOC105379301	-5.30292	0.0025299			CACNA1C-2	4.25694	0.00320654
	CD24	-1.84569	0.00252284			RASL11B	-1.12639	0.00319812
	LOC107986289	4.27313	0.00250598			LOC124903851	4.25699	0.00318953
	NCR1	5.33343	0.00250086			LOC124901773	5.31507	0.00315528
	LINC02813	1.47009	0.00249604			LOC124903029	-1.47902	0.0031493
	KCNV2	1.47942	0.00249002			LOC105369535	1.94905	0.00314833
	LOC124907918	-1.44143	0.00245743			LOC105372813	5.33701	0.00310319
	RNF157-AS1	-3.09616	0.00244985			LOC105373689	-2.19501	0.00309717
	LOC124900722	-1.57803	0.00243275			CRYAB	-3.2515	0.00308474
	MIR548A1HG	3.84343	0.0024307			NECAB1	-1.31935	0.00308474
	KIF5C-2	1.69433	0.00242917			OR9A4	4.29499	0.00308427
	NT5DC4	1.35535	0.00242745			AADAT	-1.08994	0.00308264
	LOC105378911	-4.82969	0.00241898			AQP7	2.73094	0.00308125
	RNF39	1.52216	0.00240748			AOX1	1.6793	0.00307602
	GCSAM-2	-4.83085	0.00239459			LOC101928369	-1.31974	0.00307474
	SLC20A1-DT	1.04342	0.00236505			LOC112268096	5.3001	0.00306366
	C1QTNF12	1.20708	0.0023611			ADAMTSL1	5.3001	0.00306366
	ICA1-AS1	-3.2354	0.00231871			LOC124901306	-3.66669	0.00306341
	LOC124902489	-2.36851	0.00231269			LOC112268076	-5.16619	0.00305815
	LOC124902964	5.39157	0.00229265			KLRK1-AS1	-4.16938	0.00304492
	LOC102724858	-2.14463	0.00228624			SOX21-AS1	-1.6011	0.00304426
	LOC105369388	-3.19227	0.00227986			LOC105379173	1.03496	0.0030426
	GCSAM	-4.2986	0.00227017			MUC2-2	5.30737	0.00302802
	ABCA10	1.58377	0.00225334			LOC107984192	-4.18704	0.00302654
	PABPN1L	-5.31045	0.00224184			PRKAG2-AS1	1.16616	0.00302049
	CCDC3	-1.86232	0.00222776			LILRA6-4	1.95048	0.00300187
	PRSS16	-1.17486	0.0022105			LOC105372096	-2.63485	0.0029768
	LINC02605	2.54435	0.00220597			EBF3	-1.2973	0.00297383
	SPATA3-AS1	-4.30669	0.00219975			NCR1-6	5.32206	0.00295617
	LOC105377043	-4.30836	0.00219682			NCR1-4	5.32206	0.00295617
	SEL1L2	-5.54774	0.00219102			LINC02872	-5.32302	0.00295146
	LOC105372558	-1.31136	0.00218807			LOC105373265-2	-1.85225	0.00294033
	C6orf132	1.9028	0.00217131			LOC124900807	-3.45105	0.00291975
	CEACAM16	4.32816	0.00215582			LOC107985147	1.22674	0.00289908
	CCR5AS	2.46228	0.00215052			LINC01915	-5.31008	0.00289562
	EPHA7	-1.28714	0.00213862			GALNT16	-1.45956	0.00288674
	LOC124901628	1.84637	0.00213817			EPN3	-5.20733	0.00285507
	LOC107987425	1.77535	0.00213792			LOC124903919	1.55936	0.0028505
	LOC105375116	1.32545	0.00212452			OVCH1-AS1	3.81342	0.002848
	LOC105375113-4	1.3174	0.00212375			LOC124906230	-5.20974	0.00284655
	TLCD4	-3.67367	0.00212288			TRPM5	-2.48168	0.00282536
	LOC105373265-2	-1.80215	0.00208768			HHAT-2	-1.07976	0.00282536
	CDX2	-5.46937	0.00208647			SMC2-DT	-2.79191	0.00281133
	ANXA8	-1.24619	0.0020559			LOC124901061	2.3195	0.0028002
	KLRC3	-5.36201	0.00205099			HLA-DQA1	2.38901	0.00277987
	VIPR2	4.49569	0.0020495			LOC105375284	3.84645	0.00276957
	LOC124902766	-1.46251	0.00204898			ARHGEF35-AS1	-1.20984	0.00274289
	PRR7-AS1	1.0109	0.00201741			UNC80	-1.98914	0.00273528
	LOC124903054	-2.04484	0.00200157			LOC107984198	-5.29111	0.00269381
	LOC105379484	1.49	0.00199439			LOC101928107	-5.40931	0.00267992
	LOC101927040	1.87616	0.00198903			STON1-GTF2A1L	-5.56894	0.00264768
	LOC124904933	-2.81413	0.00197253			VCX	4.31064	0.00264768
	LOC124902000	-1.35378	0.00196631			SYNPO2L	-2.17924	0.00261169
	DIS3L-AS1	-5.37257	0.00196572			LOC107987157-2	2.47441	0.00261051
	TSLP	-1.05342	0.00194458			SPINK1	4.59355	0.00260513
	LOC105369631	-1.88676	0.00193763			LOC124902526	-1.24285	0.00259648
	CHRM3-AS1	-5.36435	0.00192505			LOC105374598	5.36479	0.002574
	LOC124902605	4.35261	0.00192304			PCSK6-AS1	-5.21105	0.00256485
	ATG9B	1.10969	0.00191644			MIR548A1HG	3.98331	0.0025543
	TNPO1-DT	1.68998	0.00191128			LOC124904633	1.18785	0.00254883
	IGF2	1.74383	0.00189791			ANKRD31	5.37196	0.00254791
	FOSB	1.47001	0.00189457			LINC00390	5.37196	0.00254791
	LIPC	5.39944	0.00189019			LOC105373933	-1.62888	0.00254708
	LOC124902969	-5.38233	0.00188528			TNS4	1.60402	0.00254448
	GABBR1-2	1.1254	0.00186854			CYP2U1-AS1	-3.35879	0.00253916
	SBSN	1.5289	0.00186117			LINC02913	-1.05804	0.00252439
	PPP1R26-AS1	-1.51112	0.00184056			COL21A1	-4.20784	0.00250619
	LOC105370031	-5.44314	0.00183675			LOC124905395	3.96765	0.0024879
	NHLH1	1.09364	0.00183375			LOC124909492	-2.96723	0.00243558
	LOC105369339	1.39823	0.00182762			OTOF	2.04586	0.00243523
	LPAR3	2.23191	0.00182152			LOC105373017	-1.63281	0.00241912
	LOC100506664	5.39247	0.00181803			SOHLH1	5.4464	0.00240703
	SYNPO2L	-2.06865	0.00180971			GLI2	3.90675	0.00240146
	KIAA1614-AS1	2.61027	0.00180497			LOC124904857	3.49354	0.00239113
	LOC124909492	-2.57541	0.00179711			LOC105376292	5.41398	0.00238355
	LOC105371019	-1.171	0.00179363			ARHGEF35-AS1-2	-1.1051	0.00238155
	LOC107986160	1.56212	0.00178653			NEBL	1.77352	0.00238128
	LOC105370559	5.43318	0.00176625			GNG8	4.30039	0.00234777
	LINC02768	1.22113	0.00175999			LOC124900580	-1.64044	0.00232691
	CNTN3	-5.4717	0.00173535			LOC101928354	1.22019	0.00231745
	LOC124901040	1.1888	0.00172326			LOC124903885	5.38604	0.00230748
	SLC6A9	1.46284	0.00171911			LOC105378072	5.38604	0.00230748
	TMEM167B-DT	-1.39784	0.00171677			MATN1	1.54377	0.00230088
	RAET1E	-2.18288	0.00171369			FSD1	2.57764	0.00229112
	H2AC20	-1.23212	0.00170436			GNA15-DT	1.30807	0.00228565
	NKAIN1	1.67086	0.00169483			LOC105377891	5.46064	0.0022688
	LRRC3B	-1.89987	0.00169147			LOC124903169	2.7421	0.00226391
	LILRA6-5	1.52822	0.00168813			LOC124904530	-2.12374	0.00224466
	LOC124904745	-1.31537	0.00168257			LOC124903054	-3.17006	0.00224176
	OVCH1-AS1	3.90189	0.00164927			EVA1C	-1.04573	0.0022344
	IER3-AS1-6	4.31658	0.00164686			LOC105369901	5.39271	0.0022297
	GCNT2	-1.14638	0.001646			LOC124902666	5.41366	0.00221326
	LOC102723825	5.43837	0.00163648			CACNA2D1	1.52048	0.00218474
	LOC124906230	-5.42352	0.00162897			LINC01134	-1.09863	0.00218194
	LOC124901333	-5.42352	0.00162897			POU5F1B	-4.26651	0.00216779
	LINC02390	2.68733	0.00162281			PPP1R12A-AS1	-1.14361	0.00214293
	LOC101928107	-5.62298	0.00161832			NCR1-9	5.39973	0.00213564
	LINC00158	3.64182	0.00161258			SLC6A7	5.39973	0.00213564
	CCNJL	3.07667	0.00160887			PPBP	1.56117	0.0021336
	IER3-AS1-2	4.31894	0.00158905			TLR5	-5.26866	0.00211761
	LOC124906072	4.33068	0.00158782			TMEM221	-1.68579	0.0021055
	LOC107984198	-5.50331	0.00157417			CTRC	2.71397	0.00206705
	LOC124903688	-1.76026	0.00157019			GZMM	5.43316	0.00205389
	ICMT-DT	-1.22641	0.00156356			LOC102724117	-1.01481	0.00205271
	SERPINA10	5.44001	0.00155867			LOC105378482	1.39679	0.00204566
	SERPINA10-2	5.44001	0.00155867			LILRA6-2	1.61377	0.00204542
	CPT1C	2.20263	0.00155791			LINC02802	-1.3674	0.00203438
	LOC105369435	1.78493	0.00154459			ROR1	1.93798	0.00203229
	ACOXL	-1.69067	0.00152902			LOC105370714-2	-5.27111	0.00201829
	WDR49	-1.62435	0.00152133			F2RL1	2.88211	0.00201191
	LOC101928415	-1.72985	0.00151511			IGF2BP1	2.57532	0.00200094
	FXYD1	1.62011	0.00150663			LINC02384	4.92331	0.00199966
	EMILIN3	-1.31352	0.00150555			ALX1	-1.39843	0.00197832
	NCR1-7	5.44258	0.0014945			IL6-AS1	5.51184	0.00196339
	ADAMTS5	4.44285	0.00148198			LOC124903741	1.38596	0.00193498
	LOC107984525	5.45846	0.00146759			SIGLEC10-AS1	-1.01359	0.00192153
	LOC124900795	1.45385	0.00146256			LOC105379505	1.94736	0.00191925
	EFHD2-AS1	2.27586	0.00146021			NOTUM	-1.29645	0.00191218
	LOC105374426	1.67384	0.00145867			ADTRP	-1.37542	0.00188354
	SDK1-AS1	1.01102	0.00145758			LINC01614	4.49398	0.00188191
	LOC124903334	1.19471	0.00145181			FOXP4-AS1	1.73906	0.00185565
	PLA1A	5.71876	0.00145097			PDZK1IP1	2.66446	0.00183184
	LOC124902232	5.50472	0.00143916			PPL	1.87115	0.00182002
	LOC105378675	-1.18808	0.00142975			LOC124909405	5.56341	0.0018071
	MYH9-DT	-1.25416	0.00142691			CERNA2	1.63634	0.00179775
	LOC124903676	1.26616	0.00141789			ASAH2	-5.34111	0.00177667
	LOC107987081	-1.55757	0.00141651			LINC01374	-2.1799	0.001776
	MUC2-2	5.45338	0.00140446			LOC105374382	2.40349	0.00175593
	CCL21	-2.08363	0.00140246			EFNA2	-1.48409	0.00175072
	LOC124900960	2.43556	0.00138341			CFAP99	5.4537	0.00173394
	LOC124901290-2	-1.17108	0.00138267			LINC01224	-3.8532	0.00171459
	LOC107986656	-1.32128	0.00137551			LOC124903753	3.49942	0.00171099
	LOC101928053	1.32991	0.00136306			APRG1	1.28258	0.00170569
	LOC105376425	-5.48464	0.00133537			ADAMTS5	4.40807	0.0016996
	LOC105376209	-5.49505	0.00133437			LOC124909423	5.58825	0.00168769
	PHKA2-AS1	-1.51248	0.00133024			LOC101927357	5.45352	0.00167615
	TMEM221	-1.40251	0.00127096			TMEM72-AS1	3.73237	0.00167545
	LOC105373265	-1.85719	0.00126275			SIRPB2	-1.63667	0.00166166
	KIF26A-DT	5.55002	0.00126194			LINC01909	-2.11169	0.0016564
	CILP2	1.44335	0.00125578			SPEG	2.61005	0.0016455
	LOC105377224	-1.18842	0.00125399			GAPDH-DT	1.30482	0.00164296
	LOC100134868	-1.226	0.00124875			LRRC43	-2.43401	0.00164159
	LINC02801	1.60164	0.00124377			LOC105369568	3.41404	0.00163544
	LOC105371912	3.6309	0.00122308			LOC100505498	4.16554	0.00163146
	ANKRD20A4-ANKRD20A20P	-2.02368	0.00120339			LOC102724851	-1.12638	0.00162696
	TNFSF11	-2.19866	0.00119668			F12	1.33497	0.00162434
	LOC124903530	5.50633	0.00119469			LOC105370485	-3.57328	0.00162318
	GABBR1-3	1.06011	0.00119201			NCR1-12	5.47997	0.0016125
	FNDC11	2.26542	0.00119178			NCR1-10	5.47997	0.0016125
	LOC124902295	1.26683	0.00118104			FAM88B	-1.02911	0.00160821
	NOTUM	-1.28625	0.00117825			LOC105370413	2.91874	0.00160629
	GABBR1-4	1.05274	0.00116962			LINC02669	-5.39059	0.00158552
	SOX7	2.2595	0.0011648			LOC105370088	-1.37121	0.00158552
	ATP2A1-AS1	-1.5157	0.00116192			LOC105377576	1.03907	0.00158008
	LOC124900930	1.50127	0.00115814			LOC124907918	-1.73785	0.00157678
	PYY	5.52307	0.00115144			LOC101927369-2	5.51789	0.00157206
	LOC124901427	5.59899	0.00115144			LILRB2-2	-1.44357	0.00155864
	LOC124901057	-1.83957	0.00114584			LOC124901057	-2.0173	0.00154597
	LOC105372135	3.70259	0.00114407			LINC02656	2.55145	0.00149709
	MIP	-1.04194	0.00113186			CACNA2D3	1.10008	0.00149278
	LOC105372853	-1.85229	0.00112015			NPHP1	1.13335	0.00146208
	LOC124904683	5.71998	0.0011198			LOC124901580	-1.52996	0.00143598
	SCARA3	-2.88353	0.0011175			OR5B2	5.56282	0.00141957
	LOC124904530	-2.06805	0.00111481			LOC107986640	-5.38415	0.00141237
	LOC105376110	-2.13262	0.00111281			CPZ	-2.39676	0.00140943
	LOC101927377	1.88405	0.00107717			CCDC28A-AS1	-1.16388	0.00140699
	LOC101059915	5.51425	0.00107717			LOC124905488	-1.95063	0.00140422
	LOC107985147-2	1.26489	0.00107657			LCN2	2.67885	0.00139207
	LOC105374545	5.59507	0.00107471			LOC101928228	-1.97594	0.00136656
	CASKIN1	1.92279	0.00106357			MSRB3-AS1	1.12762	0.00136544
	FAM247C	-1.10322	0.00105382			LOC101059915	5.59259	0.00136204
	ATP2C2	1.95165	0.00105228			ZP4	2.49534	0.00135995
	LOC124907882	-5.58015	0.0010449			MIR1-1HG	5.56241	0.00135673
	GABBR1-6	1.081	0.0010426			EFNA1	2.10484	0.00135083
	MAGEB17	1.97985	0.00104133			ALB	1.41878	0.00134889
	LOC124900807	-3.29792	0.00103732			LINC00892	-5.3775	0.00134737
	STAP2	2.17505	0.00103391			LOC107986986	1.15692	0.00133846
	DIO2	-5.48982	0.00103322			LOC102724858	-2.38011	0.00133297
	LOC107985147	1.24819	0.00103263			MAGEB17	2.05965	0.00131736
	LOC124903753	3.54692	0.00102017			LOC124904964	1.79814	0.0013096
	SYCE3	1.68689	0.00101124			LOC124905095	5.55006	0.00129916
	GNG8	4.39304	0.00100695			ARRDC5	-1.2512	0.00129792
	LINC02384	5.10836	0.000991595			MIA	5.53708	0.00129361
	DLGAP2	5.08907	0.000989859			LOC101928842	-2.63407	0.00129302
	GRPR	1.29087	0.00098491			LOC728715	-1.31003	0.00129197
	TSPAN16	5.10732	0.000982079			LOC124905076	-1.20683	0.00129134
	LINC01940	5.62595	0.000971802			LOC124909403	1.24888	0.00128753
	DAW1	5.56564	0.000970866			LOC107984701	5.60487	0.00127832
	IL2RB	2.43304	0.000956363			LOC105376286	1.24436	0.00127303
	LOC101927357	5.5841	0.000952007			LOC107985147-2	1.31493	0.00127198
	TMEM88	2.54806	0.00094675			LOC124903493	-1.07426	0.00127104
	LHX1	2.97418	0.000943238			REELD1	1.30687	0.00126633
	LOC105378935	5.71191	0.000933232			BCAS4	2.18277	0.00125938
	ZNF804B	5.58641	0.00092189			LAMC3	-3.69303	0.00125415
	LOC105379065	-5.12004	0.000908749			TLX3	-1.55578	0.00124523
	WNT11	2.13154	0.000900017			LOC124900545	5.55603	0.00124392
	LOC100996318	-1.03138	0.000895391			VAC14-AS1	1.64993	0.00122871
	ASB2-2	1.58615	0.000893181			LOC124903246	5.53083	0.00122713
	AVPR1B	-4.55441	0.000890717			DPP10	-5.38083	0.00121646
	ANKRD20A1	-2.04382	0.000889555			LOC105377104	-1.99517	0.00121231
	ADM5	1.18388	0.000889555			CAND2	-1.47895	0.00120967
	AOX1	1.83817	0.000889555			DAW1	5.54342	0.00120583
	LOC124906113	-1.24078	0.000889186			MMP27	5.57399	0.00120292
	DPH6-DT	2.52981	0.000882112			NCR1-5	5.54978	0.00119546
	LOC124909405	5.62369	0.000866439			NR5A1	3.75435	0.0011899
	DLGAP2-5	5.12959	0.000865282			DUBR	-1.85793	0.00118643
	WNT1	5.70844	0.000862864			RNF180	-1.60251	0.00118563
	OR2A1-AS1-2	-1.28194	0.000862691			MS4A3	-5.49217	0.00118472
	DISP3	-5.54189	0.000860757			LINC01348	5.57368	0.00118454
	HS6ST3	-2.21296	0.000858431			NOSTRIN	-3.47386	0.00117037
	LINC01907	-2.48162	0.000843149			CAP2	-1.1471	0.00116663
	GOLGA6L9-2	1.04005	0.000815046			LDLRAD2	2.02487	0.00116429
	TRPM5	-2.83486	0.000812251			SCN3B	-2.78725	0.001162
	ERICH5	-5.54277	0.000812136			LINC02202	4.01063	0.0011603
	NR2F2-AS1	1.38262	0.000805242			LOC102725191	-2.95598	0.00115862
	EFHD1	-1.74594	0.000788288			GRAPL	-1.22775	0.00114609
	CCDC168	1.35705	0.00078772			CCDC153	-1.45475	0.00114586
	LOC107987157-3	2.61357	0.000787084			H2AC20	-1.3468	0.00113292
	PERCC1	1.17869	0.000783998			LOC124901274	5.68959	0.00113219
	LOC107986930	5.83523	0.000783998			BTBD11	2.42231	0.00112749
	DOCK9-DT	3.20433	0.000783096			CADM2	-1.6818	0.00111908
	LOC107986640	-5.59669	0.000774109			LOC105372558	-1.50217	0.00111444
	LOC124902109	-2.79209	0.000750929			SPIN2A	-1.48838	0.00110271
	ZNF69	-1.09484	0.00074481			TMEM105	-1.22883	0.00109984
	IL7	-1.16726	0.000742987			SPECC1L-ADORA2A	2.55672	0.00109753
	ROS1	3.65071	0.000742951			ST8SIA6	-5.47454	0.00109691
	LINC00892	-5.59102	0.000731495			MSH4	5.57395	0.00109288
	C1QTNF2	-3.71277	0.00072896			LINC02408	5.57395	0.00109288
	LINC01123	2.59224	0.000724975			C4orf54	2.07118	0.00108661
	LOC105373914	5.72909	0.000724975			TRABD2A	1.12006	0.00108444
	LOC101926956	-3.76561	0.000723112			WDR49	-1.71699	0.00108084
	CRB2	1.62026	0.000720388			LOC124900749	-1.40535	0.00107845
	LOC105379198	-4.52412	0.000719252			PFKP-DT	-1.21906	0.00107833
	LOC124904920	5.62514	0.000717545			ZNF804B	5.5925	0.00106774
	CYP2C9	5.70856	0.000706924			LOC107986981	-1.52501	0.00106764
	LOC124907756	3.90183	0.000706598			HHAT	-1.18457	0.00105698
	CLDND2	1.51901	0.00070367			ROS1	3.65721	0.00104726
	LOC105375284	4.13042	0.000696101			DEFB1-2	-2.83336	0.00104231
	LOC105379350	5.6229	0.000692385			LRRC38	5.58018	0.00104231
	STRC	1.24774	0.000691972			SNTG1	1.84418	0.0010408
	RNF39-6	1.65103	0.000690416			SYT6	2.24064	0.00103673
	LILRB3	1.92634	0.000684966			TAS2R4	1.50116	0.0010344
	LINC00621	5.63832	0.000683139			PRR29	-1.69243	0.00103373
	LOC105375567	5.62431	0.000674017			LPP-AS1	4.17269	0.00103373
	ST3GAL3-AS1	-2.66433	0.000672845			LOC101929594	1.76281	0.0010325
	OXR1-AS1	-1.33577	0.000670871			LOC105379154	-1.383	0.00103105
	GPR158	1.43051	0.000661616			NAP1L3	-1.86801	0.00102847
	LINC01711	2.80435	0.000661563			PDK4-AS1	-5.49408	0.00102469
	LOC124901061	2.53696	0.000660595			LOC124905185	5.62233	0.00102466
	LOC124903741	1.58366	0.000649149			LRRC8E	1.11452	0.00101561
	NECAB1	-1.35796	0.000638495			LIX1L-AS1	1.10907	0.00101234
	EGR4	1.56482	0.000634386			AVPR1A	-5.47257	0.00101148
	FOXP4-AS1	1.90181	0.000631122			AKR1C2	-2.6888	0.00101016
	LINC01888	-3.65461	0.000629826			HAPLN4	-3.99448	0.0010058
	RUNDC3A	-1.09573	0.000619368			HLA-DMB-3	2.68371	0.00100321
	LOC107984482	5.77746	0.000619368			LILRB3	1.84349	0.000996092
	KCNJ11	-1.09065	0.000610849			LOC105378766	-1.65016	0.000995211
	LOC124907754	1.97842	0.000609004			CFAP20DC	-1.6835	0.000985368
	ELL3	-1.33944	0.000604823			ABLIM1	1.83733	0.00098196
	LOC124902717	1.64384	0.000603733			LOC124903293	-2.90292	0.000978564
	FSD1	2.7473	0.000596738			LOC124903520	1.96548	0.00096944
	ST8SIA6	-5.6884	0.000596138			GRM3	-3.91347	0.000968171
	C5orf58	1.44253	0.000595822			LOC124901054	5.59218	0.000960833
	AKR1C2	-2.22388	0.00059311			ITK	5.10377	0.000955719
	ACAN	-2.80994	0.000577595			IL12B	5.792	0.000939397
	IL12A-AS1	-3.78587	0.000577432			ZNF69	-1.08833	0.000938152
	LOC100507006	-1.88641	0.000572176			LINC00515	1.38171	0.000937862
	LOC124907871	4.62232	0.000569035			CXXC4	2.7031	0.000932059
	BASP1-AS1	2.17569	0.000563479			NCR1-8	5.62232	0.000924376
	LOC107987157-2	2.66499	0.000562628			LOC339539	2.40518	0.000922701
	LINC02724	-1.65524	0.000561213			LOC105379350	5.68585	0.000922332
	PDK4-AS1	-5.70612	0.000555989			LOC107986930	5.67477	0.00091929
	LOC124903919	1.71053	0.000554231			POU4F2	-1.04074	0.000918328
	AADAT	-1.41979	0.000549486			LINC02957	4.03716	0.000914892
	NLRP2-8	1.93371	0.000549486			LOC105371206	-2.91113	0.000908536
	LOC105377571	5.68283	0.000544384			LIX1	-5.47367	0.000907276
	TMEM225B	1.64091	0.000542832			LOC124904086	1.13241	0.000894648
	LOC105376291	4.16256	0.000535948			LOC124902914	-5.47678	0.000888331
	LINC02913	-1.16486	0.000533787			LOC124900700	-2.90539	0.000886375
	OR13A1	2.3311	0.000532977			SAA1-2	2.05022	0.000880859
	LOC124902437	1.25788	0.000529781			LOC105375113-2	1.36132	0.000880397
	LOC107986467	2.29678	0.00052132			LOC105376718	-1.89483	0.00087869
	LOC124901329	-5.69606	0.000516517			LOC124906113	-1.28697	0.000877579
	LOC105374807	1.28422	0.000510756			CCDC168	1.49697	0.000875395
	LINC01857	1.8131	0.000510012			LOC124902898	2.22743	0.000874727
	LOC107987157	2.5146	0.000503621			GOLGA6L9-2	1.11025	0.000865929
	LOC105377992	-1.49059	0.000503129			TIGD4	-2.81786	0.000859367
	COL12A1	1.03685	0.000499422			LINC01844	5.7756	0.000848867
	LINC00920	-1.44529	0.000496721			SIRPD	-2.08881	0.000848786
	LOC124907781	2.25885	0.000495525			LOC102723798	1.19424	0.00083779
	LOC124903838	-2.24112	0.000487182			TLX1NB	-5.48075	0.000834556
	LOC102725065	1.10874	0.000485723			IL17C	1.96174	0.000831841
	LOC124902868	1.78299	0.000484574			IKZF3	1.27281	0.000820102
	EPB41L1-AS1	-5.77417	0.000481791			LOC105375821	5.66881	0.000815161
	LHX1-2	2.77943	0.000481303			LOC124901038	5.64541	0.000808915
	REM2	1.00334	0.000481179			LOC105373383	-1.92377	0.000804527
	DKK1	-3.45233	0.000480752			SLC20A1-DT	1.16429	0.000802295
	LIX1	-5.68719	0.000478707			LOC124901132	-5.51894	0.000791509
	CAMK2A	1.35828	0.000477765			CDH6	-5.5228	0.000789522
	LOC124902446	1.92774	0.000473192			LOC107986890	-4.54001	0.000786915
	CFAP99	5.76751	0.000469048			LOC124900477	-1.15188	0.00078597
	HR	-1.47844	0.000467953			LOC100287467	1.26389	0.000783443
	NAP1L3	-2.09053	0.000459468			LOC124901675	1.60411	0.000783366
	LOC105375113-3	1.47639	0.000459035			ETV7	-1.72454	0.000783092
	GAS2	-1.67835	0.000454925			CYP24A1	5.68604	0.000782939
	DYNC1I1	-1.38459	0.000454609			DOCK9-DT	3.47032	0.000779904
	LOC124905129	-1.05242	0.000451266			LOC124905232	-5.63723	0.000775607
	CALHM3	-2.99497	0.00044979			LOC107985568	4.02483	0.000768818
	NGFR	-1.44084	0.000445067			INHBB	1.23352	0.000767851
	CACNG8	2.05989	0.000439433			DNAJC25-GNG10	-5.42181	0.000764868
	LOC728485	1.48617	0.000436598			GSTO2	1.60196	0.000752027
	TLX1NB	-5.69398	0.000436079			LOC107984830	-1.08661	0.00075182
	LOC124905441	-1.47754	0.000435834			NALCN-AS1	-5.53081	0.000749093
	LOC101929594	1.82886	0.000433422			CSPG5	-1.06763	0.000748847
	ZMYND10	-1.34958	0.000421601			PYGO1	-1.06302	0.000744643
	LOC124901766	1.90303	0.000416456			CCDC3	-2.68775	0.000733886
	LOC124901132	-5.73244	0.000416352			KIF26A-DT	5.68564	0.000732826
	KCNIP1-AS1	-5.73647	0.000415471			STRA8	-5.60909	0.000730505
	JPH2	1.44475	0.000411336			SOX8	5.69055	0.000725669
	LOC101928842	-2.70661	0.00040786			LOC105373170	-1.70442	0.000724512
	ATP1B4	5.34778	0.000405749			LOC124901427	5.78139	0.000724447
	TTPA	-3.85823	0.000398147			STAP1	-1.80143	0.000720192
	NALCN-AS1	-5.74338	0.000392578			LINC00937	3.48016	0.000719133
	LOC105376326	5.84196	0.000389511			CXorf65	2.18734	0.000719051
	LOC124902310	1.01771	0.000388801			LOC124904493	1.04158	0.000712239
	EFNA1	2.17483	0.000383054			SCARA3	-2.81714	0.000707662
	PGF	-3.14211	0.00038299			LGALS9B	-1.71589	0.000692652
	KASH5	-1.13496	0.000382702			KRT86	5.30941	0.000691873
	CELF5	1.68666	0.000382614			LINC01960	2.14437	0.000691052
	LOC124900303	5.7996	0.00037852			CT75	2.00467	0.000685521
	LOC124905377	1.78675	0.000376176			UGT3A1	-5.5327	0.000671611
	H1-10-AS1	-1.20513	0.000372796			LOC100996318	-1.10728	0.000669644
	LOC101929802	-1.08979	0.000369384			LOC124904529	-2.88997	0.000660902
	LOC124903700	2.64599	0.00036776			LOC124901290-2	-1.29222	0.000655765
	IL12B	5.77784	0.000366843			LOC105371795	4.43166	0.000655765
	LOC105373933	-1.94097	0.000365115			SAA1	2.08808	0.000653934
	LOC124900274	2.59749	0.000364912			VASH1-AS1	1.04393	0.000647312
	KLF17	-4.31505	0.000361635			DUSP19	-1.04224	0.000643807
	LILRA6	1.80138	0.000359438			RIMS4	-1.64288	0.000641624
	ANGPT1	-5.80514	0.000356129			ATCAY	5.7078	0.000638816
	LOC105375728	-1.59089	0.00035459			LOC124904234	-5.58089	0.00062946
	SLC28A3	4.19803	0.00035332			LOC105373582	-5.5828	0.000628487
	ZP4	2.58951	0.000352261			CACNG8	2.00407	0.000628481
	LINC01091	5.77711	0.000349206			LOC107984763	-5.63325	0.000628196
	LINC02725	5.78039	0.000348537			ESYT3	-1.23607	0.000624415
	CLDN5	2.94786	0.000346984			GABBR1-5	1.18757	0.000619406
	UGT3A1	-5.74536	0.000346597			LOC124909353	5.70752	0.000616691
	LOC105372661	6.00608	0.000338086			LOC124905377	1.78728	0.000607464
	LOC107985174	5.78115	0.00033634			ATG9B	1.24157	0.000605943
	LOC105372857	-3.44538	0.000335504			ZMAT1	-1.15204	0.000604744
	LRRC17	-1.95438	0.000333066			CHDH	-3.78639	0.00059999
	LOC107984251	-1.27207	0.000330564			OR2A1-AS1-2	-1.34202	0.00059999
	LOC124904234	-5.79376	0.000327405			ELFN1-AS1	1.1791	0.000595122
	LOC105369812	3.76172	0.00032709			ATP2A1-AS1	-1.66058	0.000591234
	LOC124905095	5.79295	0.000326742			FLVCR1-DT	-1.36608	0.000575816
	LINC01667	5.85907	0.000325792			LOC105378948	1.12053	0.000570912
	EFNA2	-1.40587	0.00032513			DYNC1I1	-1.42696	0.00056473
	HRK	4.74327	0.000323948			LOC102724943	2.23663	0.000564226
	CRYGN	4.77998	0.000323503			FOLH1	-5.57998	0.000563662
	TESPA1	1.38713	0.000322698			LRP2	-4.52232	0.000558466
	LOC124904529	-3.87978	0.000320797			SERPINF2-2	-1.57356	0.000557326
	LOC101930071	-1.02358	0.000320723			LOC124902039	1.70989	0.000549792
	LOC107986950	-1.33793	0.000314891			TBX1	-1.00847	0.000549644
	KCNJ15	3.98497	0.000311451			LOC124906281	2.3223	0.00054652
	SYT5	5.94362	0.000309503			TNFSF11	-3.47297	0.000544228
	LOC124907737	-5.79524	0.000306687			NXPE2	-3.03218	0.000542438
	LOC124905001	5.82664	0.000305355			GNGT2	-1.43083	0.000540824
	KCNAB1	-1.24869	0.000305285			KLF17	-4.68467	0.000538762
	IDI2-AS1	1.02896	0.000301986			MIRLET7BHG	-1.70262	0.000534955
	NAMA	5.87358	0.000299268			BMP8B-AS1	-1.284	0.000534596
	MROH7	-1.26884	0.000298049			LOC105375156	-5.57523	0.000533431
	P4HA3	1.33106	0.000298049			MUC2	5.71883	0.000531172
	NEBL	1.923	0.000294546			SPTBN4	2.49183	0.000524442
	LOC124909353	5.84839	0.000292908			LOC124902138	1.2114	0.000522693
	LMCD1	-5.86202	0.000291701			NCR1-7	5.73543	0.000521676
	GABRD	-2.86939	0.000291337			NCR1	5.73528	0.000521639
	FOLH1	-5.79253	0.00028898			LINC01565	5.80518	0.00051456
	ZNF878	-1.29354	0.000287394			P4HA3	1.37793	0.00051433
	KCND3	1.51958	0.000282434			SERPINF2	-1.53955	0.000513452
	SERPINB4	5.84007	0.000274174			GALNT7-DT	1.11207	0.000510613
	DLGAP2-6	5.39209	0.000273426			ITGA6-AS1	1.77359	0.000509018
	LOC124902268	1.29735	0.000272935			KRT4	5.88527	0.000507931
	LOC105375156	-5.78813	0.00027061			ZMYND10	-1.43047	0.00050519
	TSPAN10	1.53531	0.000268219			CALML3-AS1	1.70309	0.000500014
	LOC107987151	2.48836	0.000266322			FAM83B	-1.35419	0.000499318
	SMAD9	-1.70178	0.00026477			PRSS22	4.63778	0.000494881
	CYP1B1-AS1	1.99048	0.000262811			LINC00333	-5.62211	0.000486311
	LRP2	-4.74415	0.000262408			STRC	1.3034	0.000485669
	LOC124901675	1.63225	0.000259666			ANKRD20A4-ANKRD20A20P	-2.38294	0.000481412
	LOC124902407	1.21465	0.000258239			LOC124905015	1.90151	0.000475702
	LINC01619	1.25997	0.00025771			LOC107984525	5.95464	0.000470849
	KCNJ6-AS1	1.88686	0.000256282			LOC124904183	5.85626	0.000468692
	LOC124900660	-5.82946	0.000254936			LOC105375113-4	1.42428	0.000466794
	CCDC148	-3.18511	0.000253858			OR2T33	-3.25698	0.000465374
	LOC105376387	6.06788	0.000252325			SPTB	-1.46024	0.000462558
	ATCAY	5.9915	0.000250242			LYVE1	-5.62479	0.000461027
	LOC105379548	-1.11051	0.000246316			LOC124900468	1.14838	0.000453737
	LOC124902652	2.76901	0.000244002			GABBR1-2	1.24821	0.00045345
	PAQR9	1.67451	0.000242074			LOC124902464	-3.18659	0.000452334
	ATP1A2	5.90838	0.000237413			LOC105378210	5.79963	0.000449496
	PFKP-DT	-1.31574	0.000237107			OAZ3	-1.42933	0.000448149
	LOC101928263	1.55031	0.00023603			DLGAP2-5	5.30851	0.000444102
	MANSC1	-1.63136	0.000235032			KLK4	5.83024	0.000441278
	TMEM176A	2.11187	0.000233741			LOC124907991	2.27024	0.000437493
	MDN1-AS1	-1.2246	0.000227591			KRT19	1.80607	0.000435235
	LOC105378210	5.89606	0.000226778			CYP1B1-AS1	1.98723	0.000433378
	ZC2HC1A	-1.03392	0.000225474			ZNF608	-1.15308	0.000433304
	LPP-AS1	4.28426	0.000225237			ANKRD20A1	-2.40401	0.000431802
	LOC105377778-2	3.22459	0.000224733			PLSCR4	-3.31412	0.000431511
	SALL1	2.12608	0.000224732			LOC101928572	-1.48323	0.000430634
	LOC105370152	-6.0866	0.000224074			BFSP1	-2.51014	0.000426865
	MAP3K15	1.82351	0.000220589			PRSS51-2	-1.24636	0.00042554
	DEFB1-2	-3.06421	0.000220338			NLRP2-8	1.94275	0.000417736
	LOC124904336	2.01333	0.000220303			UTP14C	-2.01675	0.000416706
	ACTN1-DT	5.89298	0.000220303			LOC105370152	-5.87504	0.000413559
	HOXB7	-1.26927	0.000217021			LOC107985231	2.23367	0.000409207
	CERNA2	1.84298	0.000216491			LOC105377873	-2.19575	0.000406836
	SP5	2.35753	0.000213555			CYP2C9	5.80458	0.000406598
	LL0XNC01-250H12.3	1.24886	0.000210156			NAMA	5.89034	0.000405103
	LOC339539	2.50673	0.000207938			FXYD1	1.82356	0.000393256
	COL9A3	-1.17795	0.000207303			SLC40A1	-1.51663	0.000391855
	LOC112267968	-1.1247	0.000205939			DENND5B-AS1	2.31784	0.000388977
	MN1	1.62983	0.000204223			TMSB15B	-1.16392	0.000388775
	LOC100287467	1.35114	0.00020222			IER3-AS1-5	4.68454	0.000382128
	ABCD2	-2.11137	0.000199372			LOC100506664	5.9397	0.000380479
	CTXN1	1.53647	0.000198469			LRRC17	-1.57653	0.000379689
	LOC124904493	1.08249	0.000198037			NRIP3-DT	2.81333	0.000379689
	CSMD3	-6.01344	0.000197931			DLGAP2	5.3493	0.000377737
	SIM1	2.62453	0.000197505			STAC	1.09811	0.00037491
	PARD6A	-1.07877	0.000194812			LOC124901083	-5.69403	0.000371894
	RHOV	1.5968	0.000194512			ANO1	5.93997	0.000370509
	ANKRD31	5.97421	0.00019341			COL26A1	2.50763	0.000369469
	ERRFI1-DT	5.9441	0.000190455			PARD6A	-1.09172	0.000363116
	LOC105376718	-2.2477	0.000189722			ZNF280B	-1.09624	0.000363036
	LINC01537	-4.87195	0.000188878			LINC03002	-5.75935	0.000362762
	LOC124901083	-5.9075	0.000187294			FPR2	-2.19536	0.000362709
	LOC124903293	-3.1222	0.000187134			CCDC148	-3.81334	0.000362
	PKD1L3	-1.30989	0.000186791			NWD1	4.01316	0.000361236
	GAPDH-DT	1.40644	0.000186018			CCR5AS	2.63807	0.000360647
	CPZ	-2.8694	0.000185129			PIFO	-3.43681	0.000360586
	RIPPLY2-CYB5R4	1.36273	0.000182727			LOC105370612	-5.69746	0.00035593
	IER3-AS1	4.82085	0.000181278			PRSS22-2	5.39619	0.000353586
	SEMA3G	-1.1334	0.000180272			ARHGAP11A-SCG5	3.87094	0.000351581
	MFSD6L	5.99845	0.000178676			PDE2A	1.18297	0.000349969
	LOC105370612	-5.91109	0.000178452			AOC3	1.50467	0.000346251
	PRKD3-DT	3.70315	0.00017697			TMEM17	-1.46396	0.000346179
	LINC02732	5.92557	0.000175477			LOC105374140	-1.22501	0.000343738
	LOC105376084	5.96658	0.000175407			LOC124905137	-3.70345	0.000343655
	NWD1	4.19752	0.000175076			ANKRD18B	-1.1245	0.000343655
	PPP1R1C	-4.02732	0.000174086			RP1L1-2	2.71027	0.00034251
	AKAP12	-1.0141	0.000171534			NGFR	-1.46271	0.00034144
	LOC105373438	-5.9466	0.000170476			APLN	1.52638	0.0003408
	TMEM105	-1.4283	0.000168767			LOC105373438	-5.73289	0.000338632
	ALDH1A1	5.92853	0.000166276			SCN4A	-2.97857	0.000337321
	LOC124900468	1.23365	0.000165831			LOC107986467	2.37446	0.000335988
	LOC124902811	1.87813	0.000164704			LOC105374304	1.54161	0.000334947
	LOC124901038	5.92966	0.000163341			LOC105375567	5.91363	0.000332496
	LOC124903305	5.92966	0.000163341			LINC02724	-1.77266	0.000330061
	LOC105373119	-5.91808	0.000159057			LINC02799	-1.81551	0.000325479
	NHS	-2.61731	0.000158808			LOC107985554	3.16454	0.000306144
	LOC101929750	4.36314	0.000157912			LOC124906220	2.22099	0.000305568
	GNA14	-1.22476	0.00015525			LOC105373265	-2.30923	0.000304608
	MSI1	6.14148	0.000154868			LOC124902134	3.17898	0.000304451
	LOC124905542	-1.00607	0.000153922			LOC105373954	5.91006	0.000302025
	LOC107986065	1.97423	0.000153455			PRR7-AS1	1.11467	0.000300769
	LOC124906219	4.90812	0.000153089			SLC2A10	-1.08781	0.000297506
	FCRL2	-3.13849	0.000152232			LOC105369803	-3.66576	0.000297033
	EFCAB13-DT	5.54176	0.000151366			LOC105378935	5.90862	0.000296723
	COL16A1	6.16151	0.000150487			LOC124906331	1.59426	0.000292342
	ADAMTSL1	5.96149	0.000150125			PDZD4	1.07008	0.000289285
	TMEM200C	4.95896	0.00014962			PTCH2	1.11551	0.000287187
	ARMH4	-2.30977	0.000148672			SEZ6	-2.07011	0.000286615
	LOC105378714	-2.11231	0.000147392			FAM167A	5.87519	0.000282653
	GFI1B	5.96261	0.000147392			LOC105375113-3	1.46685	0.00028095
	LINC01961	-1.1908	0.000147296			LINC02910	-1.08783	0.000280338
	MANSC1-2	-1.67094	0.000147192			SPATA18	4.87347	0.000276374
	OFCC1	5.97435	0.00014718			LOC124903017	-1.54825	0.000273417
	FAM78B	1.32259	0.00014568			LPAR3	2.48573	0.000273225
	GPC2	-1.22465	0.000144713			WWC2-AS2	1.04709	0.000269874
	LOC105372617	-5.95283	0.000144199			LOC124901267	2.00177	0.00026969
	CSF3	5.99816	0.00014404			GAS2	-1.81872	0.000265252
	TMEM17	-1.35969	0.000143479			HTR4	-3.34151	0.000263523
	TRABD2A	1.23109	0.000143467			CABYR	1.09962	0.000263029
	HBA2	4.89211	0.000143125			LINC00158	4.03207	0.000258542
	LOC124906290	4.90858	0.000143125			LOC124903211	1.62517	0.000253525
	CXCL5	3.58354	0.000142945			LOC105374517	-4.72416	0.000252493
	CREB3L1	1.31339	0.000140835			LOC124904936	2.10483	0.000247994
	BMPER	4.45343	0.000140379			LOC105373485	-5.87943	0.000242811
	LOC105370413	3.18202	0.000140317			LOC105370007	2.83848	0.000240533
	PLSCR4	-4.09905	0.000137189			LINC02201	3.60916	0.000240454
	DARS1-AS1	1.49576	0.000136468			PPP1R1A	-2.38094	0.000240341
	LOC105372879	3.13913	0.000131795			LOC107986428	1.18764	0.000238421
	SLC4A9	1.91757	0.000130939			LOC124903137	1.66832	0.000235616
	ELFN1-AS1	1.34845	0.000130432			DLGAP2-6	5.46845	0.000235572
	PID1	1.09571	0.00013029			LOC105369339	1.7177	0.000235252
	LOC102723739	3.87736	0.000129847			LOC105374797	-5.81101	0.000235071
	SULT1A2	-1.05601	0.000129685			LOC124905129	-1.11817	0.000234198
	LOC124907991	2.406	0.000128631			CAMKV	1.69848	0.000230931
	LINC01374	-3.3659	0.000127899			HPS1-AS1	-1.14914	0.000230662
	LOC105375334	-2.4204	0.000127708			OTUD7A-3	1.57346	0.000230104
	KCNH2	1.93131	0.000124783			LOC124906082	-1.07117	0.000229155
	LOC124904604	-1.79099	0.000124049			LOC124901153	6.01571	0.000228862
	LOC105373485	-6.09329	0.000123885			LOC105369724	-3.28708	0.00022658
	LOC102724851-2	-1.09952	0.000122367			GABBR1-7	1.24907	0.000219952
	MYO7B	-3.00125	0.000121976			CASC2	-5.78983	0.000217232
	COL26A1	2.67492	0.000121373			LOC107986453	5.97617	0.000216859
	LOC107984343	4.94853	0.000120053			LOC124904745	-1.80059	0.000216848
	AJAP1	-3.87228	0.000119168			LOC124904294	-5.78412	0.000216194
	GP5	2.92228	0.000119168			CRB2	1.79687	0.000213896
	KCNIP3	-1.18977	0.000119162			SSTR3	4.32055	0.000210363
	LOC105379154	-1.73361	0.000117565			ERICH3	-4.23792	0.000210162
	SCG5	3.04201	0.000117553			ZNF280B-2	-1.14807	0.000209372
	LOC105374797	-6.02458	0.000116607			FAM247C	-1.33319	0.000208137
	LOC124905052	1.23705	0.000116087			ARMH4	-2.79939	0.000207432
	LRRC38	6.00846	0.000115633			SIRT4	1.1067	0.00020484
	P3H2-AS1	6.0091	0.000114808			FUT8-AS1	1.08355	0.000200329
	LOC105377873	-2.20248	0.000114574			ABCD2	-2.38062	0.000199409
	LOC124904936	2.01085	0.000113664			DUSP15	2.77208	0.000193892
	LOC124906331	1.65913	0.000113594			ABCA10	1.65495	0.000192392
	LOC124902518	-1.87268	0.000112564			TGFA	-1.35858	0.000188864
	LOC124904183	6.06294	0.000112258			LOC124906238	-5.88572	0.000187414
	DIRC3-AS1	6.15051	0.000110023			GIHCG-2	-1.25624	0.000186343
	KLKB1	-1.23185	0.000108513			ZNF365	2.18121	0.000185169
	LOC105375738	6.06565	0.000106823			GRPR	1.42239	0.000184772
	LOC124904294	-5.99694	0.000105184			LOC124903700	2.72923	0.000184682
	NTNG1	-2.74549	0.000104671			LOC105375964	6.0166	0.000182985
	LOC105374020	-2.85151	0.000104166			LINC02918	1.11627	0.000181701
	HLA-DQA2-6	5.62914	0.000103214			DIRC3-AS1	6.02053	0.000179146
	RNF217-AS1	-1.4866	0.000103097			LOC124901373	-1.0679	0.000179021
	ARRDC5	-1.41905	0.000102746			LOC107984018	1.89769	0.000178172
	SCN4A	-3.21468	0.000101491			LOC105379065	-5.86973	0.000175724
	APBA1-2	-1.05402	0.00010139			LOC105372738	-5.86662	0.000173826
	CLCA2	4.44464	0.000101328			TBX2-AS1	-3.35406	0.000173659
	HHAT-2	-1.3244	0.000100038			CREB3L1	1.2709	0.000173496
	STAU2-AS1	-6.0393	9.80263e-05			SCAT8	1.04196	0.000172103
	LGALS9C-2	-2.60482	9.80263e-05			LOC124902310	1.19438	0.000171455
	LOC107985670	2.3026	9.79496e-05			NUP62CL	-2.96796	0.000171374
	MPDZ	-2.565	9.58777e-05			HEATR4	1.48454	0.000171177
	LOC105376020	6.18985	9.58777e-05			LOC105369631	-3.17337	0.000168767
	AQP1	1.83598	9.5758e-05			GRIP2	1.28772	0.000164953
	LOC105378948	1.21959	9.41888e-05			NOTCH3	1.4583	0.000164953
	RPH3AL	-1.4958	9.39572e-05			CRB1	5.99359	0.000162708
	ISLR2	4.19132	9.33294e-05			UBXN10	-1.39627	0.000160615
	KCNH8	-4.96433	9.18003e-05			HFM1	-5.89345	0.000155474
	UBXN10	-1.39878	9.15044e-05			LOC105376031	-5.92436	0.000153509
	LOC105369724	-3.46171	8.86949e-05			KCNK12	-2.38764	0.0001524
	LOC124903329	6.0837	8.82945e-05			LINC02964	6.01649	0.000152264
	KIAA1755	1.99736	8.79848e-05			LOC105370525	-1.433	0.000150056
	LOC100506563	5.71968	8.78658e-05			LOC105375035	6.02518	0.000148602
	GALNT16	-1.77804	8.74427e-05			LINC02768	1.47438	0.000146467
	ZEB2-AS1	1.44833	8.70206e-05			LOC107986888	-3.09876	0.000144925
	CBY2	6.06057	8.64925e-05			SERPINA10-2	6.02054	0.000144278
	APCDD1L	4.45969	8.54177e-05			SLC18A1	1.77164	0.000144116
	LOC105372738	-6.07897	8.48564e-05			ZNF878	-1.40532	0.000143768
	LOC124904948	6.1206	8.48564e-05			SEMG1	-5.95466	0.000140712
	DAAM2	-2.31654	8.2887e-05			LOC105371017	1.03666	0.000139757
	LOC105371701	-1.48249	8.17128e-05			LOC124904549	-1.2587	0.000139618
	TGFA	-1.41273	8.13899e-05			LOC124901766	1.97914	0.000139285
	KIF23-AS1	1.48072	8.06557e-05			MYH9-DT	-1.3854	0.000138368
	LOC107986986	1.33117	8.03913e-05			LINC00543	-1.24901	0.000138027
	TCF23	-1.48076	7.88518e-05			MDN1-AS1	-1.35654	0.000137865
	PRKAG2-AS1	1.41068	7.86522e-05			ATP1B4	5.76198	0.000135509
	RASGRP4	-1.10188	7.85287e-05			FAM124B	-1.51479	0.000135022
	SPTBN4	2.66872	7.8429e-05			OTUD7A-2	1.61347	0.000134193
	KHK	-1.00443	7.82699e-05			LOC124905542	-1.07992	0.000134117
	CNTFR	5.01509	7.7821e-05			LOC124904287	-2.58624	0.000131983
	LINC00937	3.70825	7.72211e-05			ALOX15	-1.37615	0.000130422
	DCAF12L2	-1.02894	7.68944e-05			LOC101928554	4.98986	0.000129487
	GSC	-1.80602	7.64706e-05			LOC102723675	-2.64106	0.000128274
	TMPRSS11A	-5.01843	7.63301e-05			HBA2	4.97849	0.000126376
	MORN4	-6.23656	7.59054e-05			CEBPE	-1.5073	0.000125623
	LINC02799	-2.04541	7.54397e-05			LOC124902876	1.05301	0.000125564
	PRF1	1.52285	7.51449e-05			NUDT11	1.14533	0.000124937
	TFAP2A-AS2	1.25575	7.36195e-05			TMEM200C	5.14145	0.000123979
	PRR33	1.15612	7.34981e-05			LOC112268016	-2.27677	0.000122832
	DLL1	-1.43035	7.292e-05			LOC101928156	1.0893	0.000122782
	ADGRG3	6.13644	7.25784e-05			LINC01667	6.06894	0.000122624
	GCAWKR	1.66228	7.24161e-05			L3MBTL4	-2.15149	0.000122492
	HHAT	-1.29641	7.22587e-05			CILP2	1.62119	0.000121453
	PRR33-2	1.09007	7.17129e-05			LOC105370559	6.03412	0.000120931
	PPIC-AS1	-3.32467	7.14942e-05			ACTN2	3.77901	0.000119059
	CALML3-AS1	1.80796	7.12618e-05			RHOQ-AS1	1.73616	0.000118282
	LOC124905421	1.05679	7.00183e-05			STEAP1B	6.12491	0.000117231
	CADM2	-2.39284	6.93521e-05			UNC5CL	1.78495	0.000117163
	TRIM71-2	4.48026	6.9268e-05			LINC01123	2.84355	0.000116868
	SEMG1	-6.16859	6.91661e-05			SPATA3-AS1	-5.93276	0.000114011
	IKZF3	1.45483	6.90269e-05			PLA2G4B	-2.94217	0.000113121
	NUP62CL	-3.05019	6.80484e-05			SERPINA10	6.06892	0.000112599
	CYS1	2.34271	6.77944e-05			LOC124906219	5.10148	0.000111082
	HS3ST5	6.13902	6.69493e-05			RALGPS1	-1.16927	0.000110859
	PLEKHG5	-1.54771	6.69471e-05			ITIH5	3.27514	0.000110277
	IL36RN	6.14831	6.65242e-05			BASP1-AS1	2.31068	0.000109081
	KCNIP3-2	-1.22018	6.53665e-05			LOC112267903	-5.93488	0.000107783
	CLEC4M	3.82226	6.53524e-05			RPS10-NUDT3	-3.79139	0.000107783
	C1orf220	-1.71951	6.49122e-05			CAVIN2	-5.92824	0.000107732
	CAMKV	1.74479	6.41731e-05			LOC107985814	6.09509	0.000105436
	LOC107986453	6.12855	6.3245e-05			COL9A3	-1.30356	0.000104946
	PBX1	-2.84473	6.28959e-05			PPIC-AS1	-4.34856	0.00010494
	LOC105369392	5.1022	6.25796e-05			C1QTNF12	1.49586	0.000104379
	LOC105378011	-4.0706	6.20847e-05			HMSD	1.92279	0.00010338
	LOC107985145	3.40985	6.20027e-05			TSPAN10	1.604	0.000103283
	TRIM59-IFT80	-1.06946	6.17606e-05			LOC124905607	1.02361	0.000102597
	LINC02201	3.7771	6.15911e-05			GCNT2-2	-1.66667	0.000101529
	TDRD6	2.9238	6.14395e-05			AQP1	1.86562	0.00010126
	STAC	1.20592	6.07619e-05			LOC102723444	2.09176	0.000100979
	GP9	-6.15349	6.05073e-05			PCARE	5.03295	0.000100809
	KIAA0825	-1.09733	6.01887e-05			LOC124907821	-4.93544	0.000100304
	LOC124904916	1.65886	6.00994e-05			LOC107986767	-5.93343	9.98721e-05
	LINC02812	-2.06982	5.97592e-05			HLA-DQA2-6	5.66599	9.92302e-05
	SLCO4A1-AS1	1.3027	5.92824e-05			P3H2-AS1	6.10785	9.82313e-05
	FAM83B	-1.62977	5.91945e-05			HRK	5.0247	9.78252e-05
	LINC00543	-1.16129	5.88735e-05			PRKD3-DT	3.80845	9.76182e-05
	ITGA6-AS1	1.94794	5.74292e-05			LOC101928236	1.07642	9.74788e-05
	PRSS51-2	-1.2626	5.69399e-05			ABI3BP	3.21541	9.60913e-05
	DMC1	-1.71147	5.67421e-05			PYY	6.08204	9.59836e-05
	LOC124905607	1.03224	5.57705e-05			KCNT1	6.0947	9.5493e-05
	FPR2	-2.38453	5.3558e-05			LOC105372906	-1.8893	9.47056e-05
	UPK3B-2	1.64442	5.31391e-05			NLRP4	-6.04221	9.34035e-05
	GPX3	2.37517	5.25173e-05			GABBR1-3	1.24888	9.33629e-05
	CHN2	-4.28348	5.19898e-05			PCDHB14-2	-1.00607	9.31316e-05
	LOC107987042	-2.47718	5.16587e-05			LOC124903688	-2.31352	9.2364e-05
	TRIM71	4.54614	5.16587e-05			MICOS10-NBL1	1.14351	9.18694e-05
	TSPAN6	1.15418	5.09249e-05			LOC124901780	6.25704	8.98302e-05
	LOC112267903	-6.1479	5.08996e-05			LEF1-AS1	-3.22405	8.94826e-05
	CAVIN2	-6.14162	5.07044e-05			DDX11-AS1	-1.61181	8.73965e-05
	NEXMIF	-1.6663	5.04487e-05			VSTM4	1.72187	8.65104e-05
	KCNQ5	-1.38614	5.04198e-05			LOC107984952	6.14061	8.61238e-05
	IL18RAP	6.17811	5.02191e-05			SGSM1	3.48985	8.60471e-05
	LOC105371240	-1.41673	4.91223e-05			CCL21	-2.68731	8.5981e-05
	TBL1Y	2.60506	4.90168e-05			EPS8L2	1.67334	8.57345e-05
	ATXN1-AS1	1.07412	4.85927e-05			DYRK4	-1.16148	8.56962e-05
	HBA1	5.10434	4.80308e-05			LOC105374545	6.16591	8.52353e-05
	PCARE	5.15319	4.78343e-05			EFHD2-AS1	2.49209	8.4223e-05
	ADGRE1	1.57844	4.68098e-05			LOC124903853	6.15682	8.39938e-05
	LOC107986767	-6.14638	4.6667e-05			SYT5	6.22591	8.27908e-05
	LOC124903896	6.20625	4.65098e-05			COL16A1	6.27254	8.25182e-05
	LOC105377276	5.80399	4.58428e-05			LOC105376517	1.48991	8.24951e-05
	NLRP4	-6.25507	4.50403e-05			BDKRB2	1.36075	8.09636e-05
	LOC105377347	1.37415	4.45731e-05			FAM78B-AS1	-2.12558	7.99288e-05
	UNC5CL	1.8661	4.41488e-05			GABBR1-4	1.24888	7.96956e-05
	LOC101928156	1.08651	4.38773e-05			DNAJC5G	2.01031	7.9429e-05
	IGSF22	-2.07508	4.3828e-05			SHISA2	2.22784	7.73249e-05
	SLC6A11	-4.24778	4.35111e-05			LOC107987042	-2.46665	7.62764e-05
	LOC107984952	6.20589	4.31172e-05			LINC02487	-2.20853	7.56176e-05
	RALGPS1	-1.29615	4.30951e-05			KCNIP3	-1.34551	7.53187e-05
	EXD1	6.20439	4.30868e-05			LOC105379548	-1.30748	7.50249e-05
	RHBDL3	2.22473	4.28729e-05			GABBR1-6	1.27744	7.47393e-05
	DCN	6.21526	4.28031e-05			PCOLCE	1.12603	7.31821e-05
	GLB1L3	-6.17538	4.2284e-05			OR13A1	2.56209	7.31267e-05
	IQCD	1.00451	4.20784e-05			FARP1	-1.45889	7.25681e-05
	KIAA1549	-1.13571	4.1298e-05			PLEKHA7	1.59122	7.25335e-05
	LRRC63	-1.74709	4.09139e-05			GSC	-1.96387	7.17778e-05
	LOC100287808-2	1.03925	3.98949e-05			BTNL9	1.06269	7.16026e-05
	LINC02345	1.93328	3.91796e-05			CASK	-2.28293	7.11246e-05
	HLA-DMB-3	3.06651	3.9012e-05			LOC124905043	2.87874	7.08916e-05
	OR2T33	-4.09121	3.89159e-05			ETNK2	1.79561	6.94417e-05
	LOC124903537	2.41028	3.89074e-05			KLRC4-KLRK1	-6.40578	6.79329e-05
	PYGO1	-1.33045	3.83841e-05			IER3-AS1-3	5.04873	6.72049e-05
	EVA1B	-1.36235	3.77279e-05			FAM20C-3	1.06102	6.6301e-05
	ANKRD18B	-1.23963	3.76884e-05			BAIAP3	1.4721	6.61648e-05
	SLC46A2	-1.83098	3.66374e-05			KIAA1755	2.11154	6.60709e-05
	KRT3	3.189	3.65678e-05			SLC13A4	1.49944	6.5996e-05
	LOC105370124	1.6717	3.63108e-05			C5orf58	1.68441	6.53232e-05
	USP46-DT	-1.26065	3.61751e-05			ZNF473CR	2.16222	6.51225e-05
	GCOM1	-1.56695	3.54207e-05			NRG2	2.00379	6.4513e-05
	LINC02487	-2.19525	3.53759e-05			WNK2	1.50691	6.4338e-05
	LOC105372639	2.10709	3.5206e-05			ENPP1	1.39381	6.38477e-05
	STEAP1B-AS1	6.27118	3.45207e-05			LOC124900960	2.75793	6.33944e-05
	SPDYE10	1.10327	3.4384e-05			LOC105374020	-2.62875	6.33072e-05
	LOC112268044	-3.23854	3.42421e-05			RNF152	-1.74157	6.31311e-05
	LRRC18	1.90618	3.42192e-05			LGALS9C-2	-2.87674	6.26461e-05
	SYT6	2.4436	3.41747e-05			HS3ST5	6.18548	6.21451e-05
	NKX2-4	-1.1389	3.35059e-05			LOC107986031	1.09221	6.15212e-05
	TTC39A	-1.50682	3.33289e-05			ACTN1-DT	6.2009	6.06853e-05
	MAFA	2.60478	3.28532e-05			LOC105374584	1.59113	6.05336e-05
	SYS1-DBNDD2	1.3521	3.16034e-05			LOC105377778-2	3.50598	5.9984e-05
	SYCE2	-1.02166	3.14758e-05			DLL1-2	-1.43352	5.9204e-05
	LOC105372663	4.58397	3.11167e-05			LINC00621	6.20895	5.90784e-05
	CDK6-AS1	-1.029	3.03653e-05			LOC124903329	6.24059	5.85473e-05
	LOC124909422	-1.65898	3.01575e-05			SIM1	2.80415	5.82616e-05
	FAM20C-3	1.26507	2.98907e-05			ITPKA	-1.19202	5.76746e-05
	HMSD	1.99565	2.97584e-05			KCNAB1	-1.35083	5.74809e-05
	HLA-DQA2-4	5.909	2.9646e-05			FRMD3	-1.012	5.69742e-05
	TOX-DT	-2.7735	2.93241e-05			LOC100506358	2.49553	5.64427e-05
	STON1	-2.01216	2.88367e-05			LOC124901085	6.18533	5.5861e-05
	UNC5D	-6.36942	2.8341e-05			PRDM6-AS1	-2.83705	5.57041e-05
	LOC101928554	5.31453	2.8341e-05			LINC00607	1.99814	5.32303e-05
	LOC101927369-2	6.2946	2.82615e-05			TMEM88	2.90474	5.19455e-05
	COL21A1	-6.27698	2.80927e-05			TUBAL3	2.96119	5.17657e-05
	FERMT1	1.84641	2.80562e-05			IER3-AS1-6	5.10336	5.16504e-05
	FBN1	-1.04584	2.79592e-05			GABRD	-3.54752	5.15392e-05
	LOC124904549	-1.38608	2.74538e-05			LINC02941	-6.12654	5.14521e-05
	FUT8-AS1	1.17567	2.66884e-05			FAM20C-4	1.06093	5.13141e-05
	LOC105376517	1.47676	2.55436e-05			LINC02813	1.80344	5.13141e-05
	LINC02256	-1.54758	2.50629e-05			LOC124904336	2.06193	5.13133e-05
	LOC124905015	2.12453	2.49206e-05			IL7	-1.41645	5.0808e-05
	ADGRG1	2.07867	2.45239e-05			LOC105374947	1.01493	5.07016e-05
	DLL1-2	-1.52295	2.43656e-05			GPR158	1.63834	5.04383e-05
	BDKRB2	1.41463	2.43196e-05			LOC124903305	6.30615	5.0378e-05
	SLC35F3	1.81664	2.38298e-05			LOC105375334	-3.8831	4.95867e-05
	LINC02941	-6.33933	2.3819e-05			LOC105376387	6.61048	4.94421e-05
	LGALS9C	-2.64054	2.36403e-05			CRYGN	5.22645	4.8664e-05
	LOC105369803	-3.65844	2.35244e-05			NT5DC4	1.81988	4.68057e-05
	DDR1-6	3.27077	2.34697e-05			LOC107984214	-1.51704	4.61239e-05
	LEF1-AS1	-4.09712	2.31317e-05			LOC105369392	5.20724	4.59104e-05
	ASB2	1.79099	2.29935e-05			TMEM225B	1.84102	4.53599e-05
	POU5F1B	-6.36901	2.29313e-05			NDRG4	1.48438	4.52311e-05
	PAQR5-DT	2.00571	2.26032e-05			LOC100506253	1.63998	4.43036e-05
	FAM20C-4	1.26699	2.25258e-05			MSI1	6.2965	4.41251e-05
	OTUD7A-3	1.72092	2.2323e-05			LOC101927040	2.39104	4.37641e-05
	DUSP15	2.97266	2.21693e-05			ABHD14A-ACY1	2.74464	4.26316e-05
	LGALSL	-1.16072	2.16889e-05			GCAWKR	1.64787	4.25109e-05
	GSDMC	-5.30313	2.08173e-05			LOC124906233	2.08991	4.24492e-05
	LDLRAD2	2.42704	2.07399e-05			LOC124900930	1.73125	4.15793e-05
	KIF5C-AS1	3.23562	2.0661e-05			CMTM8	-3.8987	4.14872e-05
	LOC124906220	2.45969	2.06577e-05			LOC124904948	6.26681	4.12104e-05
	AATBC	-1.02115	2.06294e-05			LRRC63	-2.10266	4.12084e-05
	AP1M2	3.69092	2.05523e-05			LOC105376291	4.68485	4.12084e-05
	LYPD6	-1.61699	2.05393e-05			LOC105378675	-1.49819	4.08013e-05
	LOC101927888	3.1725	2.04169e-05			DLL1	-1.46403	4.0117e-05
	CMTM8	-3.18052	2.03852e-05			CLEC12B	-5.06146	4.00292e-05
	LOC105374925	-1.0796	2.01479e-05			NTRK2	-2.29654	3.98515e-05
	FMO3	6.52954	1.99661e-05			KCNE2	4.58171	3.94794e-05
	CLCN1	4.32971	1.99481e-05			RNFT2	1.86413	3.92699e-05
	KLF11-DT	-1.55525	1.99412e-05			LOC100130698	-6.15537	3.87538e-05
	CBR3-AS1	-1.02123	1.98783e-05			ASAP1-IT2	2.37895	3.87005e-05
	LOC124903853	6.36018	1.95598e-05			AVPR1B	-6.1806	3.86172e-05
	KRT86	5.98358	1.94802e-05			MOXD1	-2.26388	3.84746e-05
	HTR4	-4.78084	1.92784e-05			LOC101928047	-1.57393	3.84458e-05
	MPPED2	-2.29065	1.91538e-05			TOX-DT	-3.12596	3.83049e-05
	PLPPR4	3.10791	1.89167e-05			LINC00920	-1.80836	3.81239e-05
	C3orf70	-1.24541	1.85537e-05			TCF23	-1.64915	3.78682e-05
	ZNF726	-1.49386	1.82995e-05			LOC105378011	-4.62857	3.76284e-05
	OLAH	2.25099	1.8018e-05			LOC124904253	-2.66848	3.75093e-05
	LOC124904253	-2.6815	1.79867e-05			CNGA1	-6.23752	3.7478e-05
	LOC124906082	-1.12657	1.75819e-05			UPK3B-2	1.6588	3.72271e-05
	LOC105377134	-6.339	1.71858e-05			KLKB1	-1.58018	3.70765e-05
	ZNF280B	-1.29538	1.67667e-05			RGS8	-1.65754	3.62839e-05
	CXCR3	-1.43397	1.62138e-05			LOC107984696	-6.1529	3.62625e-05
	DNAJC5G	1.98645	1.60799e-05			PKD1L3	-1.78746	3.59195e-05
	LOC107985744	1.83901	1.60225e-05			KLF11-DT	-1.80289	3.57861e-05
	HLA-DQA1	2.91818	1.5962e-05			SEMA3G	-1.46093	3.51147e-05
	FAM171A1	-1.60261	1.59243e-05			STEAP1B-AS1	6.28889	3.49367e-05
	KCNT1	6.4104	1.59242e-05			IER3-AS1-2	5.17608	3.44794e-05
	LOC105374140	-1.36453	1.57913e-05			CUBN	1.38534	3.39157e-05
	PTHLH	6.38469	1.56896e-05			HBA1	5.21019	3.38105e-05
	MYO15A	1.66813	1.55732e-05			LOC107986904	-6.15674	3.37367e-05
	TMEM72-AS1	4.3712	1.54296e-05			LOC124901474-2	-1.59503	3.30927e-05
	MOXD1	-2.35072	1.53362e-05			LOC105369812	4.15545	3.27607e-05
	LRTM2-2	3.70265	1.50764e-05			HTRA3	1.36671	3.23563e-05
	LOC107986904	-6.36978	1.50118e-05			LOC124902868	1.66604	3.22758e-05
	FLOT1-2	1.36469	1.48387e-05			MFSD6L	6.40276	3.22238e-05
	LOC105370525	-1.59263	1.44022e-05			LOC105376081	6.41166	3.20385e-05
	PDZRN3	-3.38667	1.43095e-05			GSDMC	-4.10899	3.10091e-05
	TNFRSF13C	-1.56537	1.42889e-05			LINC02812	-3.04383	3.10057e-05
	SCT-2	3.73203	1.42065e-05			SLFN12L	-1.0849	3.07392e-05
	LINC00398	3.9351	1.40293e-05			ATP13A3-DT	1.34516	3.06518e-05
	SV2C	5.36814	1.39724e-05			ZAR1	-1.28326	3.05593e-05
	MAGEA4	1.58242	1.36668e-05			LOC105377571	6.43937	2.99484e-05
	NRG3	3.1595	1.35274e-05			WNT1	6.31472	2.99451e-05
	NTRK2	-2.6463	1.34556e-05			LOC124904539	-6.21476	2.96396e-05
	LOC105375113	1.48113	1.33911e-05			LGALS9C	-2.85904	2.96284e-05
	OTUD7A-2	1.74847	1.31928e-05			SMIM32	1.57259	2.95448e-05
	ESPN	-2.45917	1.31691e-05			LOC101927069	-1.07164	2.92601e-05
	BCAS1	3.64048	1.3104e-05			FBXO27	1.44576	2.91975e-05
	ACY3	-6.49351	1.29038e-05			OFCC1	6.31852	2.88827e-05
	CYP4F22	6.46213	1.23318e-05			ATP10B	3.16235	2.88117e-05
	LOC124902162	-1.41878	1.20184e-05			KASH5	-1.16461	2.87992e-05
	NRG2	2.09529	1.15529e-05			LOC105379198	-6.1851	2.86877e-05
	RGS8	-1.72329	1.13757e-05			RFPL3S	1.76773	2.77894e-05
	CLEC12B	-4.68847	1.12602e-05			TFAP2A-AS2	1.36452	2.72219e-05
	SSC5D	1.00485	1.10987e-05			DARS1-AS1	1.61688	2.70787e-05
	DNAI1	6.45053	1.10182e-05			LOC124902446	2.2467	2.69067e-05
	LOC388780	2.18754	1.09063e-05			LOC124904920	6.35424	2.66966e-05
	LOC283028	-1.43522	1.07563e-05			LOC105375741	1.49566	2.6613e-05
	APOBEC3A	-1.88308	1.03102e-05			TUBB4A	2.5971	2.6613e-05
	B3GALT4	-1.61389	1.02608e-05			KIF23-AS1	1.63613	2.65462e-05
	LOC102723444	2.1976	1.01283e-05			LINC02732	6.53266	2.61559e-05
	TM4SF20	3.64439	1.00667e-05			LINC02725	6.365	2.55692e-05
	PIERCE1	-1.3395	1.00348e-05			LOC124904933	-6.26394	2.55663e-05
	OPRL1-2	-1.49989	1.00076e-05			MAGEE1	-1.40094	2.55625e-05
	KCNA10	5.41523	9.96129e-06			LOC105370635	6.36167	2.55474e-05
	LOC105375027	-5.39869	9.94098e-06			GCNT2	-1.73572	2.46323e-05
	LOC102724530	3.63441	9.92452e-06			TMEM253	2.82479	2.46298e-05
	F12	1.7664	9.8169e-06			LOC124907871	5.36977	2.45652e-05
	SCT	3.78553	9.75692e-06			LOC101929750	4.82066	2.45381e-05
	ST20-MTHFS	2.15661	9.693e-06			SLC12A3	6.36473	2.39271e-05
	FAM151A	-1.27996	9.66579e-06			NEXMIF	-1.724	2.38243e-05
	B3GALT4-2	-1.61245	9.64815e-06			MYORG	-1.28403	2.31926e-05
	LOC124904086	1.41787	9.27276e-06			SLC24A3	-1.58157	2.31534e-05
	PRAC2	-1.55714	9.19519e-06			LOC124901005	6.41743	2.30858e-05
	LOC105370772	6.48536	9.10054e-06			PIERCE1	-1.34877	2.30068e-05
	LOC124902546	-2.81076	8.99674e-06			SRGAP2-AS1	-2.31324	2.29624e-05
	ADORA2A-AS1	2.64226	8.94092e-06			PID1	1.32094	2.29011e-05
	EGF	-6.48334	8.79701e-06			TRIM59-IFT80	-1.08458	2.26194e-05
	SMIM32	1.62716	8.71034e-06			LOC105372639	2.13502	2.25419e-05
	LOC124904337	1.78174	8.63109e-06			LOC105372879	3.31212	2.25175e-05
	MYORG	-1.37868	8.3326e-06			LINC00511	6.37548	2.22499e-05
	WNK2	1.61064	8.31711e-06			CBR3-AS1	-1.06592	2.18075e-05
	SH2D3A	1.23096	8.3008e-06			HLA-DMB-8	2.87577	2.17418e-05
	LOC124905506	-6.48323	8.12288e-06			LINC01624-2	-4.56123	2.14155e-05
	LINC02981	-1.7911	8.07965e-06			PLEKHG5	-1.82798	2.12129e-05
	CALML5	6.5091	7.86325e-06			STON1	-2.332	2.11802e-05
	KLHL29	1.0046	7.83617e-06			COL24A1	1.0365	2.10902e-05
	GTF2H4-3	1.27895	7.68303e-06			OSBPL6	-1.61254	2.09702e-05
	ODF3L1	1.11425	7.56129e-06			SCT-2	3.70291	2.09232e-05
	SCAT8	1.1733	7.54347e-06			LOC105375738	6.45423	2.00726e-05
	MSH5-SAPCD1-8	-1.15624	7.51206e-06			IL2RA	6.40672	2.00685e-05
	EDIL3-DT	6.65325	7.47823e-06			C1orf220	-1.98018	1.9251e-05
	CHODL	-6.56085	7.36664e-06			PDZRN3	-4.54738	1.91687e-05
	EBF3	-1.99133	7.32752e-06			SCOC-AS1	-1.25153	1.89781e-05
	STEAP1B	6.5442	7.27861e-06			LOC101927414	-1.61526	1.89553e-05
	GABRA1	-1.06742	7.27541e-06			MUC19	-6.31898	1.89088e-05
	LOC105376281	1.17093	7.15453e-06			LOC124905506	-6.26991	1.87644e-05
	LOC124901949	-1.44808	7.13469e-06			ABCA9	3.49675	1.8748e-05
	LOC107984611	6.53557	7.09401e-06			LOC105375607	2.67974	1.86924e-05
	LOC105378536	6.59042	6.98209e-06			LOC124901949	-1.13566	1.85384e-05
	LOC105377319	6.72869	6.89575e-06			LOC100287808-2	1.0956	1.84415e-05
	B3GALT4-3	-1.65305	6.89131e-06			RP1L1	2.91661	1.80189e-05
	LOC107984699	-5.45462	6.67806e-06			LOC124903456	-1.63723	1.77203e-05
	LOC107985437	1.05086	6.67373e-06			LYPD6	-1.94182	1.77138e-05
	LOC105370635	6.57619	6.65278e-06			CA3-AS1	-1.65618	1.75745e-05
	LOC102723924-2	-1.88474	6.57831e-06			LINC01854	5.38082	1.71213e-05
	FAM247D	-1.11961	6.50971e-06			KHK	-1.12564	1.70983e-05
	ATP8A1	-1.03665	6.48398e-06			ABLIM2	-1.56115	1.68418e-05
	LOC107986890	-6.60932	6.48065e-06			TYMSOS	-2.01584	1.63773e-05
	LYG1	1.34368	6.44419e-06			LOC105375027	-4.6223	1.61761e-05
	ZNF280B-2	-1.36609	6.38239e-06			TP63	1.43431	1.61102e-05
	LINC00511	6.5658	6.28668e-06			HLA-DQA2-4	6.07898	1.60986e-05
	CSRP3-AS1	-2.49665	6.25597e-06			LOC105373914	6.45038	1.60892e-05
	LOC112268272	1.0662	6.23657e-06			ELFN2	1.33924	1.60725e-05
	B3GALT4-4	-1.73465	6.02354e-06			LOC105371493	1.18538	1.57987e-05
	LINC00578	-6.54106	5.96048e-06			POLN	1.06919	1.57286e-05
	KCNK9	6.64062	5.6689e-06			LOC105377347	1.45837	1.57094e-05
	GSDMA	-2.00731	5.64911e-06			FSTL4	6.47979	1.56344e-05
	ZDHHC11	1.25612	5.50919e-06			LOC100506563	6.10087	1.53804e-05
	ZNF473CR	2.30272	5.46292e-06			ATP1A2	6.55761	1.51816e-05
	TIMP4	1.70676	5.33686e-06			LOC105373215	1.21772	1.51809e-05
	LOC124903456	-1.81715	5.3364e-06			LOC105371701	-1.83053	1.51326e-05
	RNF180	-2.29826	5.30269e-06			LOC124903896	6.46963	1.50361e-05
	LINC00528	-1.75349	5.30126e-06			GPC2	-1.66062	1.41397e-05
	FBXO2	3.86404	5.20313e-06			RDH10-AS1	1.38302	1.41041e-05
	LOC124904286	-6.56841	5.16387e-06			LINC00578	-6.32815	1.39461e-05
	CUBN	1.40759	5.07787e-06			LOC124901937	-1.12677	1.37452e-05
	LOC124903536	2.24826	5.04546e-06			FLOT1-2	1.40128	1.37161e-05
	AICDA	6.66713	4.99891e-06			MANSC1	-2.21648	1.37038e-05
	GRM3	-6.56866	4.93363e-06			LOC124907781	2.67231	1.36713e-05
	LOC124907996	-2.01348	4.89102e-06			ALDH1A1	6.45026	1.3515e-05
	L3MBTL4	-2.75209	4.88366e-06			TBL1Y	2.87412	1.32888e-05
	CA3-AS1	-1.67761	4.81144e-06			ANKRD22	2.67957	1.29746e-05
	LOC105374777	1.55301	4.74825e-06			ZDHHC11	1.17071	1.29183e-05
	LOC105371903	-1.17487	4.64811e-06			PRR15-DT	-6.39172	1.27993e-05
	LOC107984214	-1.62808	4.64774e-06			SH2D3A	1.20496	1.27522e-05
	LOC105372906	-2.25612	4.62529e-06			C15orf48	2.14224	1.26326e-05
	GRIP2	1.49	4.61495e-06			HLA-DMB	2.93276	1.25466e-05
	FBXO27	1.45857	4.59606e-06			ZDHHC12-DT	-1.00081	1.2534e-05
	RBMS3	-4.44295	4.59317e-06			CLCN1	4.44775	1.22364e-05
	CAMK2N2	-1.29886	4.58498e-06			VWDE	-1.34362	1.22196e-05
	CYGB	3.36362	4.56589e-06			LOC124904916	1.82038	1.21941e-05
	LINC01705	6.71264	4.46262e-06			LOC124904286	-6.35557	1.21627e-05
	LINC01624-2	-4.0493	4.45811e-06			LOC100294145-4	-1.02117	1.2153e-05
	ACTC1	6.66843	4.43382e-06			LINC02865	4.8617	1.2147e-05
	LOC102723847	4.38272	4.35872e-06			FHDC1	1.01552	1.2066e-05
	GRAP2	1.16926	4.23203e-06			OLAH	2.38312	1.19552e-05
	LOC105372068	-6.59495	4.09614e-06			LOC102723872	1.05938	1.14812e-05
	LINC01814	-1.61685	4.07286e-06			LOC112268208	3.40182	1.14506e-05
	LOC124900623	-1.75732	4.01849e-06			LOC105372857	-6.40505	1.12231e-05
	HTRA3	1.42251	3.97394e-06			KCNIP3-2	-1.46204	1.11384e-05
	MSX2	-1.5208	3.93231e-06			LOC124902407	1.39467	1.10386e-05
	MMP25	1.1269	3.84279e-06			PPP2R2C	-1.70698	1.09884e-05
	LOC105376041	-5.53811	3.72818e-06			BCAS1	3.71788	1.08511e-05
	DNAH17	1.45918	3.69875e-06			LOC124901904	5.42212	1.07721e-05
	MAFA-AS1	2.54417	3.69875e-06			NIM1K	1.60589	1.0737e-05
	LINC02608	-2.21039	3.6633e-06			LOC124907996	-1.9775	1.07357e-05
	LOC105369844	-1.2605	3.64168e-06			APLF	1.10324	1.07291e-05
	LOC124901904	5.57451	3.61827e-06			LOC105376084	6.48951	1.07291e-05
	ZNF257	-1.21314	3.61632e-06			LOC105375363	1.64169	1.04165e-05
	FSTL4	6.7167	3.61632e-06			CCM2L	3.17089	1.0366e-05
	APOBEC3H	-1.88439	3.60537e-06			LOC107985744	1.8051	1.03029e-05
	LINC01854	5.56797	3.60209e-06			LINC01907	-3.39041	1.02852e-05
	LINC02132	2.82287	3.58145e-06			LOC107985670	2.53626	1.02756e-05
	TUBAL3	3.17907	3.57333e-06			LOC102723924-2	-2.11753	1.02302e-05
	LOC105377139	2.75227	3.43732e-06			ADGRG3	6.53077	1.02302e-05
	PPP1R1A	-4.50127	3.38177e-06			LOC124901022	-1.15157	1.01979e-05
	SYN1	1.36766	3.37879e-06			CEROX1	6.61664	1.0194e-05
	PDZD4	1.1754	3.36527e-06			LINC02390	3.32916	1.01469e-05
	LOC107985814	6.69774	3.34112e-06			GUCA1B	1.0237	1.00843e-05
	TYMSOS	-2.17948	3.33887e-06			LOC105372068	-6.38188	9.77879e-06
	LOC105376982	-2.20403	3.27615e-06			LOC105376041	-5.33696	9.75985e-06
	LOC124901761	4.15468	3.26648e-06			LOC101926956	-6.40571	9.65941e-06
	CABLES1	-1.4115	3.19099e-06			RNF217-AS1	-1.93198	9.50244e-06
	SERPINA12	6.68917	3.18532e-06			PHYHD1	2.76346	9.46044e-06
	ATP1B2	6.67891	3.1707e-06			HLA-DMB-6	2.95512	9.24376e-06
	NUDT11	1.33151	3.16991e-06			CAMK2N2	-1.39152	9.24339e-06
	LOC107985939	1.12127	3.15446e-06			SLC46A2	-1.90819	9.12826e-06
	ESYT3	-1.69091	3.11913e-06			ADORA2A-AS1	2.62076	9.10782e-06
	B3GALT4-5	-1.82606	3.07169e-06			LOC124903619	-1.30969	9.0811e-06
	LINC02256-3	-1.64615	3.06924e-06			OSCAR-2	1.45001	9.05645e-06
	LOC124901780	6.6796	2.97508e-06			CLCA2	4.79899	9.05645e-06
	EGOT	4.59492	2.95723e-06			LOC105370135	6.63812	9.05645e-06
	RHOQ-AS1	1.9588	2.91267e-06			LRTM2-2	3.73373	8.77544e-06
	LOC105370324	3.90987	2.88395e-06			SV2C	5.48264	8.60086e-06
	VARS2-3	1.08116	2.88189e-06			LOC102724851-2	-1.32699	8.59353e-06
	LINC01270	2.74755	2.79964e-06			CD79B	-1.45212	8.55983e-06
	LRTM2	3.85084	2.78815e-06			PRR33-2	1.17894	8.54647e-06
	DERL3	-1.43456	2.7799e-06			LOC107984626	6.5496	8.50935e-06
	LOC124904287	-3.90781	2.74935e-06			ASGR2	-1.08227	8.43509e-06
	SPTSSB	-6.69415	2.59608e-06			LNCARSR	-3.21883	8.38617e-06
	LOC124905236	-2.45291	2.5637e-06			CYS1	2.50538	8.35947e-06
	RSPO3	3.29635	2.55842e-06			SLC4A9	2.21961	8.32457e-06
	HAL	1.04653	2.54176e-06			HLA-DMB-2	3.14756	8.25399e-06
	CAP2	-2.11222	2.52333e-06			LOC101929174	-1.14318	8.15277e-06
	PCOLCE	1.22985	2.46913e-06			LINC02015	4.24982	8.13417e-06
	PRDM6-AS1	-4.48269	2.45899e-06			HLA-DMB-4	2.97383	8.03885e-06
	ABCA9	3.38625	2.4023e-06			LOC124902109	-6.43739	8.03726e-06
	BMP3	-3.61266	2.38217e-06			PTHLH	6.57444	8.00927e-06
	VARS2-2	1.01913	2.37822e-06			IL18RAP	6.64992	7.94656e-06
	CD19	-1.28705	2.3781e-06			LOC124903536	2.15609	7.73579e-06
	LYPD5	-1.82001	2.34056e-06			LOC102723847	4.3679	7.73071e-06
	C1QL2	5.6539	2.31088e-06			PLPPR4	3.19139	7.68749e-06
	PLGLB1	-1.12248	2.30269e-06			LPP-AS2	-1.08893	7.66675e-06
	SLCO5A1	4.97855	2.25793e-06			KIF5C	1.81796	7.6378e-06
	LOC107984507	1.91221	2.24977e-06			LOC124903537	2.60572	7.4337e-06
	LOC105376704-3	-1.45393	2.15097e-06			NRG3	3.21969	7.4337e-06
	LILRA1	1.08608	2.11184e-06			EGOT	4.52735	7.37091e-06
	LOC107986671	-3.25247	2.0921e-06			ADGRG6	-1.93365	7.31596e-06
	ABLIM2	-1.58641	2.08785e-06			LOC124901761	4.21043	7.28142e-06
	OSBPL6	-1.66663	2.07957e-06			KIAA0825	-1.27432	7.27883e-06
	SLC40A1	-2.04081	2.00622e-06			SERPINA12	6.63071	7.2774e-06
	UCN	1.24656	1.98892e-06			GAS1	-1.22137	7.21373e-06
	FAM221A	-1.02714	1.94015e-06			LOC124909493	2.57396	7.15066e-06
	LOC100129540	1.74194	1.93764e-06			LOC124909422	-1.93768	7.13619e-06
	SLC18A1	2.08917	1.91146e-06			ST3GAL3-AS1	-1.97051	7.12197e-06
	SERPINB10	-3.34128	1.8928e-06			ZNF724	-1.46095	7.08065e-06
	DERL3-2	-1.57825	1.8927e-06			LOC388780	2.1744	7.06568e-06
	LOC105374943	2.52373	1.8831e-06			DERL3-2	-1.59842	6.97691e-06
	LOC124902983	5.68789	1.86626e-06			IL12A-AS1	-6.46129	6.82381e-06
	RNFT2	2.08241	1.80026e-06			CAV2	1.0083	6.74467e-06
	LOC100653133-2	-1.84698	1.76725e-06			CLDN16	6.58938	6.61612e-06
	LOC105370135	6.7848	1.75205e-06			CABLES1	-1.43012	6.55555e-06
	HGD	2.03112	1.70611e-06			LOC124901628	2.30936	6.55535e-06
	LOC105378536-2	6.80408	1.6602e-06			MANSC1-2	-2.28832	6.52049e-06
	TAC3	3.80539	1.65908e-06			DAAM2	-2.90326	6.42754e-06
	SLC22A18AS-2	-1.03817	1.63436e-06			ZNF257	-1.25383	6.38098e-06
	NCCRP1	6.90358	1.60644e-06			LINC01537	-6.51397	6.36195e-06
	LOC399900	1.99485	1.59766e-06			UCN	1.11382	6.3034e-06
	LOC105372960	2.50142	1.59456e-06			LOC105369435	2.42066	6.252e-06
	P2RY14	-6.76701	1.57458e-06			LOC105372832	1.1038	6.22835e-06
	PNMA6A	-1.32421	1.56089e-06			PAQR5-DT	2.1209	6.21012e-06
	NR4A1	3.1863	1.5501e-06			KCNJ15	4.48169	6.2099e-06
	SELL	-3.42141	1.53605e-06			MAFA	2.5902	6.03324e-06
	NEK3	-1.16836	1.47773e-06			LOC101929802	-1.55522	5.88752e-06
	LILRA1-4	1.10093	1.45991e-06			LOC107984251	-1.90491	5.87963e-06
	LOC124902267	1.27772	1.41364e-06			PBX1	-2.71189	5.84325e-06
	PMFBP1	-1.2996	1.38209e-06			APOBEC3H	-1.95493	5.74133e-06
	LOC107986768	-2.32314	1.36863e-06			SHLD1	-1.03944	5.70364e-06
	LOC124902436	2.4963	1.36353e-06			LOC100289495	1.14197	5.62868e-06
	KIF5C	1.77765	1.34059e-06			KHDRBS3	1.61725	5.58621e-06
	NPAS4	-1.02517	1.30439e-06			TRIM69-2	2.70421	5.48717e-06
	LINC02388	6.87151	1.29668e-06			ICMT-DT	-1.99437	5.48092e-06
	LINC02865	5.04169	1.27291e-06			EFCAB13-DT	6.29561	5.42615e-06
	LOC105369983	-1.40521	1.26101e-06			PCDH17	1.65453	5.41622e-06
	AFF3	-1.27537	1.21391e-06			C1QL2	5.59721	5.3576e-06
	LOC124906209	2.27815	1.18139e-06			ANXA3	-1.86248	5.29369e-06
	MYOZ2	-1.73185	1.15288e-06			SHC4	1.64269	5.25885e-06
	PRR34	-1.5579	1.13917e-06			NKX2-4	-1.33901	5.15176e-06
	LOC101927191	1.93141	1.13703e-06			GIHCG	-1.00454	5.1231e-06
	GASK1A	-3.42826	1.13575e-06			PRAC2	-1.78951	5.0805e-06
	UTS2R	2.36198	1.11643e-06			FMO3	6.79905	5.05472e-06
	RHEX	-3.1203	1.09723e-06			AJAP1	-6.5045	5.00674e-06
	CFAP92	1.507	1.05615e-06			TRIM71-2	4.86907	4.96699e-06
	ANXA3	-1.98089	9.94982e-07			LOC105378536	6.65419	4.93404e-06
	HPS1-AS1	-1.46417	9.87247e-07			PRSS16	-2.10065	4.89053e-06
	CLDN16	6.90239	9.86459e-07			LOC105371240	-1.80827	4.88213e-06
	NFIA	-1.97449	9.73113e-07			LOC124904248	-1.95458	4.85741e-06
	GRID1	-1.41155	9.43929e-07			PRR33	1.2879	4.84937e-06
	SLC12A3	6.94145	9.42023e-07			PAXBP1-AS1	-1.02467	4.84514e-06
	HLA-DMB-8	3.12439	9.36181e-07			EXD1	6.63383	4.84514e-06
	LOC100506253	1.82551	9.26702e-07			MN1	1.7694	4.75951e-06
	OPRL1	-1.36987	9.18065e-07			LOX	1.46902	4.7394e-06
	DNAH6	-1.4671	9.13569e-07			CTXN1	1.62101	4.69224e-06
	PRKAR2B-2	-1.61351	9.08186e-07			NTNG1	-3.56364	4.63838e-06
	LOC112268016	-2.82164	8.85474e-07			DERL3	-1.42356	4.6344e-06
	LINC02084	2.74043	8.8011e-07			HLA-DMB-5	3.12107	4.63202e-06
	GNGT2	-2.26356	8.77781e-07			LOC100294145	-1.04951	4.58555e-06
	LOC105372652	6.90298	8.73143e-07			SMAD9	-2.26419	4.4711e-06
	PTGES	6.89778	8.66212e-07			CCN1	1.24452	4.46605e-06
	NKX3-1	1.12012	8.64563e-07			LINC02256	-1.76073	4.45949e-06
	PRTFDC1	-4.1687	8.61017e-07			HTR2A	-3.25733	4.38636e-06
[truncated: 4,133 more rows]

## Sheet: Table S4
	B VS A				C VS A				C VS B
	Description	p.adjust	Count		Description	p.adjust	Count		Description	p.adjust	Count
	PI3K-Akt signaling pathway	0.00144112	63		PI3K-Akt signaling pathway	0.00727536	62		PI3K-Akt signaling pathway	0.225509	1
	ECM-receptor interaction	0.00462156	21		ECM-receptor interaction	0.00204954	23		ECM-receptor interaction	0.138747	1
	Toll-like receptor signaling pathway	0.00053431	27		Toll-like receptor signaling pathway	0.00944344	24		IL-17 signaling pathway	0.027282	8
	Wnt signaling pathway	0.02674	31		Wnt signaling pathway	0.0169337	33		TNF signaling pathway	0.0283932	5
	JAK-STAT signaling pathway	0.000407754	37		JAK-STAT signaling pathway	0.00990835	33		Cytokine-cytokine receptor interaction	0.198489	1
	IL-17 signaling pathway	1.87853e-09	35		IL-17 signaling pathway	6.03529e-09	35		MAPK signaling pathway	0.198489	1
	Notch signaling pathway	0.0364108	14		Notch signaling pathway	0.0242757	15		Chemokine signaling pathway	0.165066	1
	TNF signaling pathway	7.79356e-10	41		TNF signaling pathway	2.94811e-09	41
	Toll-like receptor signaling pathway	0.00053431	27		Toll-like receptor signaling pathway	0.00944344	24
	Cytokine-cytokine receptor interaction	7.78119e-24	100		Cytokine-cytokine receptor interaction	3.67854e-21	98
	Calcium signaling pathway	0.00657896	45		Calcium signaling pathway	0.0338716	43
	MAPK signaling pathway	7.5658e-05	60		MAPK signaling pathway	8.00852e-05	62
	cAMP signaling pathway	0.000725332	45		cAMP signaling pathway	0.000433263	48
	Chemokine signaling pathway	1.94606e-08	52		Chemokine signaling pathway	6.37426e-07	50
	Th17 cell differentiation	0.000106589	29		Th17 cell differentiation	0.00944344	24
	Fluid shear stress and atherosclerosis	0.0189848	27		Fluid shear stress and atherosclerosis	0.00618965	30
	Alcoholic liver disease	0.52427	19		Alcoholic liver disease	0.628298	19
	Cell adhesion molecules	0.00745638	31		Cell adhesion molecules	0.00274802	34
	Axon guidance	0.00108407	38		Axon guidance	0.00183083	39
	NOD-like receptor signaling pathway	0.150036	29		NOD-like receptor signaling pathway	0.491201	26
